# Supplementary material for: The influence of serum uric acid on renal function in patients with calcium or uric acid stone: A population-based analysis
Source: PLoS One. 2017 Jul 31;12(7):e0182136. doi: 10.1371/journal.pone.0182136 (PMC5536286; doi:10.1371/journal.pone.0182136)
Supplement: S1 Dataset — (XLSX) [file pone.0182136.s001.xlsx]

## Sheet: data set
No.	Group	Age	Sex	BMI	HTN	CVD	DM	CKD3=1	eGFR	Tcho>220	TG>140	Hb	Alb	UA	UA-stone=1	Ctrl=0,CaOx/CaP=1,UAstone=2	CaOx/CaP=1	Ctrl=0, ESW=1,TUL=2, PNL=3, Conservative=4
1	Ctrl0001	60	0	24.7	0	0	0	0	73.3902	251	91	12	4.5	3.9	0	0	0	0
2	Ctrl0002	63	0	31.2	1	0	0	0	97.4445	224	62	13.6	4.2	4.1	0	0	0	0
3	Ctrl0003	40	1	20.9	0	0	0	0	76.4501	156	47	16.1	4.9	5.6	0	0	0	0
4	Ctrl0004	70	0	18.2	0	0	0	0	78.3386	198	52	13.7	5	4.8	0	0	0	0
5	Ctrl0005	75	1	22.5	1	0	0	0	62.2971	211	59	14.7	4.3	4.5	0	0	0	0
6	Ctrl0006	70	0	23.6	1	0	0	0	69.0148	179	52	12.4	4.3	4.3	0	0	0	0
7	Ctrl0007	62	0	23.3	0	0	0	0	82.7012	211	143	11.4	4.2	3.2	0	0	0	0
8	Ctrl0008	62	0	31.6	1	0	0	0	60.0776	256	87	14	4.5	6	0	0	0	0
9	Ctrl0009	48	0	23.3	0	0	0	0	66.597	227	79	12.7	4.3	6.8	0	0	0	0
10	Ctrl0010	66	0	25	1	0	0	0	75.3251	239	83	14.5	4.3	7	0	0	0	0
11	Ctrl0011	62	1	24.8	0	0	0	0	78.9886	175	43	13.4	4.4	4.6	0	0	0	0
12	Ctrl0012	48	1	25.9	0	0	0	1	59.924	214	176	15.7	4.3	4.8	0	0	0	0
13	Ctrl0013	69	1	23.2	1	0	0	1	16.8104	233	59	10.6	3.5	8.5	0	0	0	0
14	Ctrl0014	58	1	26.4	1	0	1	0	92.2429	220	48	14.6	4.8	6.9	0	0	0	0
15	Ctrl0015	61	0	23.7	1	0	0	0	100.643	273	126	12.6	4.9	4.5	0	0	0	0
16	Ctrl0016	62	1	17.6	0	1	0	0	71.8164	201	46	14.4	4.4	6.5	0	0	0	0
17	Ctrl0017	74	1	24.9	1	1	0	0	76.1592	168	95	13.1	4.1	7.8	0	0	0	0
18	Ctrl0018	69	0	25.2	1	0	1	1	44.4725	215	42	12.8	4.7	6.4	0	0	0	0
19	Ctrl0019	66	0	22.5	1	0	1	0	61.7043	237	229	13.4	4.7	3.9	0	0	0	0
20	Ctrl0020	62	1	28.5	1	1	1	1	17.776	220	98	12.5	4.1	6.2	0	0	0	0
21	Ctrl0021	68	0	20	0	0	0	0	70.8007	202	41	12.5	4.4	2.8	0	0	0	0
22	Ctrl0022	67	0	20.8	0	1	0	0	65.403	230	89	11.3	4.4	6.4	0	0	0	0
23	Ctrl0023	39	0	17.6	0	0	0	0	83.0486	223	73	13.3	4.5	4.9	0	0	0	0
24	Ctrl0024	39	1	20.7	0	0	0	0	88.9641	167	53	14.6	4.9	5.8	0	0	0	0
25	Ctrl0025	61	0	30.8	0	0	0	0	73.0429	218	184	13.2	4.6	4.7	0	0	0	0
26	Ctrl0026	77	0	25.2	1	0	0	0	61.8475	227	71	13.8	4.4	4.7	0	0	0	0
27	Ctrl0027	67	1	20.7	1	0	0	0	65.9304	203	62	14.2	4.8	5	0	0	0	0
28	Ctrl0028	67	0	21.5	0	0	0	0	75.0007	214	81	12.7	4.7	4.8	0	0	0	0
29	Ctrl0029	68	1	24.2	1	0	0	0	71.8058	225	66	15.2	4.6	5	0	0	0	0
30	Ctrl0030	42	1	27.6	1	0	0	0	85.8865	238	81	15.2	4.4	6.9	0	0	0	0
31	Ctrl0031	46	1	28.8	0	0	0	0	70.8282	217	132	13.6	4.3	5.4	0	0	0	0
32	Ctrl0032	65	0	28.7	1	0	1	0	81.5873	267	76	14.1	4.5	5.1	0	0	0	0
33	Ctrl0033	62	0	19.3	1	0	0	0	102.559	207	62	14.4	4.1	3.3	0	0	0	0
34	Ctrl0034	69	1	25.4	1	0	0	0	65.3762	210	214	14	4.5	8.3	0	0	0	0
35	Ctrl0035	58	0	25.1	1	0	0	0	78.1709	221	149	12.7	4.6	4.6	0	0	0	0
36	Ctrl0036	42	1	24.7	0	0	1	0	111.957	189	147	14.5	4.6	4.3	0	0	0	0
37	Ctrl0037	66	0	26.3	0	0	0	1	45.5625	187	187	11	4.6	5.5	0	0	0	0
38	Ctrl0038	52	1	23.6	1	0	0	0	63.8127	280	228	15.5	4.7	5.9	0	0	0	0
39	Ctrl0039	81	0	26	1	1	0	1	46.714	281	117	10.6	4.7	4.8	0	0	0	0
40	Ctrl0040	62	1	24.8	0	0	0	0	66.5954	218	100	14.9	4.3	5.5	0	0	0	0
41	Ctrl0041	54	1	22.4	1	0	0	0	88.447	162	106	15.7	4.5	5.3	0	0	0	0
42	Ctrl0042	78	0	24	1	1	1	0	75.943	183	89	12.6	4.6	3.5	0	0	0	0
43	Ctrl0043	57	0	17.8	0	0	0	0	81.5305	195	38	13.9	4.8	4	0	0	0	0
44	Ctrl0044	61	0	23.6	1	0	0	0	83.0881	201	48	14.1	4.9	4.3	0	0	0	0
45	Ctrl0045	49	1	21.4	0	0	0	0	89.586	188	68	14.9	4.5	5	0	0	0	0
46	Ctrl0046	67	0	25.6	0	0	0	0	62.3858	231	64	14.1	4.5	4.4	0	0	0	0
47	Ctrl0047	65	1	24.4	1	0	0	0	80.2008	222	74	15.1	4.4	4.1	0	0	0	0
48	Ctrl0048	53	0	20	0	0	0	0	77.3931	222	35	12.7	4.6	3.6	0	0	0	0
49	Ctrl0049	57	0	29.3	1	0	0	0	89.9813	155	70	13.2	4.5	4.7	0	0	0	0
50	Ctrl0050	60	0	18.5	0	0	0	0	67.5075	228	98	12.6	4.5	3.7	0	0	0	0
51	Ctrl0051	50	1	23.5	0	0	0	0	63.8223	222	183	15.9	4.7	7.2	0	0	0	0
52	Ctrl0052	50	0	24.6	0	0	0	0	86.2809	188	37	12.5	4.5	3	0	0	0	0
53	Ctrl0053	60	1	19.9	0	0	0	0	91.3498	209	77	15.9	4.6	5.6	0	0	0	0
54	Ctrl0054	66	0	22	1	0	0	0	89.9819	248	121	14.1	4.8	4.8	0	0	0	0
55	Ctrl0055	63	1	21.4	1	1	0	0	63.2105	198	51	14	4.4	3.3	0	0	0	0
56	Ctrl0056	71	1	24.4	1	0	0	0	72.8635	205	107	14.9	4.5	4.4	0	0	0	0
57	Ctrl0057	59	0	27.9	1	0	0	0	83.8869	254	132	12.1	4.8	5.1	0	0	0	0
58	Ctrl0058	61	1	32.2	1	0	0	0	82.8844	203	194	14.8	4.4	6	0	0	0	0
59	Ctrl0059	67	0	27.2	1	0	0	0	65.403	246	92	13.5	4.5	4.2	0	0	0	0
60	Ctrl0060	57	0	22.1	1	0	0	0	67.4232	229	45	13.8	4.6	4.3	0	0	0	0
61	Ctrl0061	72	0	24	0	0	0	0	61.1104	247	73	12	4.4	3.6	0	0	0	0
62	Ctrl0062	49	1	26.1	1	0	0	0	63.4915	290	246	15.3	4.6	6.5	0	0	0	0
63	Ctrl0063	49	1	21.7	0	0	0	0	92.3504	255	178	14.6	4.6	5.5	0	0	0	0
64	Ctrl0064	46	1	20.1	0	1	0	0	76.2516	194	104	16.3	4.5	3.8	0	0	0	0
65	Ctrl0065	39	0	20.4	0	0	0	0	69.642	170	31	12.6	4.4	4.5	0	0	0	0
66	Ctrl0066	76	0	28.6	1	0	1	0	66.2713	208	107	12.4	3.6	5.4	0	0	0	0
67	Ctrl0067	52	0	19.5823	0	0	0	0	79.2141	247	56	13.9	4.5	3.4	0	0	0	0
68	Ctrl0068	56	1	21.9343	0	0	0	0	66.1533	244	143	14.9	4.7	7	0	0	0	0
69	Ctrl0069	45	1	21.4288	0	0	0	0	86.5982	219	106	15	4.5	6.4	0	0	0	0
70	Ctrl0070	49	1	21.2392	1	0	0	0	92.3504	268	132	16	5.2	6.7	0	0	0	0
71	Ctrl0071	48	1	20.4521	0	0	0	0	72.5526	244	84	15.5	4.9	5.5	0	0	0	0
72	Ctrl0072	59	1	20.2886	0	0	0	0	78.9979	182	144	14.2	4.6	4.1	0	0	0	0
73	Ctrl0073	52	0	20.9675	1	0	0	0	73.8969	207	91	13.5	4.7	6.1	0	0	0	0
74	Ctrl0074	52	1	28.1264	0	0	0	0	90.7888	277	875	15.6	4.5	8.2	0	0	0	0
75	Ctrl0075	50	0	20.212	1	0	0	0	78.6983	301	153	13.4	4.7	4.1	0	0	0	0
76	Ctrl0076	59	0	19.4595	0	0	0	0	82.2782	199	61	13.7	4.5	3	0	0	0	0
77	Ctrl0077	61	0	19.2749	0	0	0	0	81.4947	239	107	12.3	4.6	3	0	0	0	0
78	Ctrl0078	80	1	20.9086	1	1	0	0	60.427	140	116	14.6	4.7	4.9	0	0	0	0
79	Ctrl0079	74	1	20.7422	1	0	0	0	78.4138	151	63	14.4	4.5	5.1	0	0	0	0
80	Ctrl0080	71	0	20.5369	1	0	0	0	76.5499	199	111	14.1	4.5	3.7	0	0	0	0
81	Ctrl0081	59	1	19.8149	0	0	0	0	68.3809	158	54	14.1	4.5	4.2	0	0	0	0
82	Ctrl0082	59	1	19.4164	1	0	0	0	76.8399	192	66	12.2	4.7	4.8	0	0	0	0
83	Ctrl0083	67	0	20.3728	0	0	0	0	72.3579	259	59	13	4.3	4.3	0	0	0	0
84	Ctrl0084	70	0	19.7432	1	0	0	0	78.3386	226	90	13.8	4.7	3.2	0	0	0	0
85	Ctrl0085	71	1	21.4924	1	0	0	0	70.9216	196	99	14.6	4.9	6.9	0	0	0	0
86	Ctrl0086	70	0	20.8683	1	0	0	0	86.6155	218	86	13.3	4	3.9	0	0	0	0
87	Ctrl0087	60	0	20.9879	1	0	0	0	85.1452	197	70	15.5	4.4	4.4	0	0	0	0
88	Ctrl0088	68	0	20.3276	1	0	0	0	77.5043	205	127	13.4	4.2	2.9	0	0	0	0
89	Ctrl0089	79	0	19.7177	1	0	0	0	81.935	212	60	12.5	4.3	3	0	0	0	0
90	Ctrl0090	75	0	21.5803	1	1	0	0	72.6116	231	62	14.1	4.7	6.5	0	0	0	0
91	Ctrl0091	75	0	21.7267	1	1	1	0	94.8481	186	94	14.5	4.5	3.1	0	0	0	0
92	Ctrl0092	52	1	20.1584	0	0	0	0	111.172	195	141	15.4	4.6	3.5	0	0	0	0
93	Ctrl0093	81	1	24.1894	1	1	1	1	56.1908	178	72	13.2	3.4	6.4	0	0	0	0
94	Ctrl0094	58	1	24.3451	1	0	0	0	71.3439	182	324	15.3	4.5	8.3	0	0	0	0
95	Ctrl0095	53	0	20.3936	0	1	0	0	91.88	168	78	13.4	4.5	4.8	0	0	0	0
96	Ctrl0096	67	0	20.7595	1	0	0	0	71.1024	222	60	13.7	4.6	5.3	0	0	0	0
97	Ctrl0097	49	1	21.4367	0	0	0	0	82.1696	202	59	14.3	4.7	7.7	0	0	0	0
98	Ctrl0098	45	0	19.5923	0	0	0	0	102.636	245	28	12.3	4.4	4.6	0	0	0	0
99	Ctrl0099	70	0	20.2499	0	0	0	0	79.8703	221	68	12.7	4.2	3.8	0	0	0	0
100	Ctrl0100	70	0	19.9556	0	0	0	1	58.8794	229	54	12.4	4.5	4.3	0	0	0	0
101	Ctrl0101	43	1	20.88	0	0	0	0	91.634	199	90	14.8	4.2	5.1	0	0	0	0
102	Ctrl0102	64	0	20.3529	1	0	0	0	69.6218	222	145	12.7	4.8	4.6	0	0	0	0
103	Ctrl0103	63	1	21.5775	0	0	0	0	68.795	169	39	13.9	4.5	7.5	0	0	0	0
104	Ctrl0104	77	1	21.8698	1	1	1	1	48.3198	180	58	14	4.2	4	0	0	0	0
105	Ctrl0105	72	0	19.7492	0	0	0	0	74.8307	241	84	12.2	4.5	3.6	0	0	0	0
106	Ctrl0106	73	0	20.9866	0	0	0	0	63.8128	231	72	14.2	4.6	5.1	0	0	0	0
107	Ctrl0107	62	1	23.4233	1	1	0	1	51.9179	196	256	16.9	4.7	7	0	0	0	0
108	Ctrl0108	52	0	19.4709	1	0	0	0	85.3151	232	119	10.9	4.2	3.3	0	0	0	0
109	Ctrl0109	58	1	20.0664	1	0	0	0	80.515	173	105	16	5	4.2	0	0	0	0
110	Ctrl0110	60	0	21.1868	1	0	0	0	106.048	205	168	13.6	4.3	4.3	0	0	0	0
111	Ctrl0111	61	0	20.2176	1	0	0	0	88.2467	179	48	14.8	4.6	4.1	0	0	0	0
112	Ctrl0112	87	1	20.7731	1	0	0	0	86.2646	168	52	13.3	4	4.3	0	0	0	0
113	Ctrl0113	71	0	19.483	1	0	0	0	62.3157	193	52	12.6	5	4.5	0	0	0	0
114	Ctrl0114	80	0	20.406	0	0	0	1	48.694	187	54	13.2	4.3	3.9	0	0	0	0
115	Ctrl0115	57	0	20.5625	1	0	0	0	88.1599	182	106	13.9	4.3	3.9	0	0	0	0
116	Ctrl0116	68	1	23.0946	1	0	1	0	73.7719	204	208	15.2	4.3	4.2	0	0	0	0
117	Ctrl0117	62	0	19.5594	0	0	0	0	72.7028	234	110	13	4.7	3.3	0	0	0	0
118	Ctrl0118	62	1	21.2967	0	0	0	0	70.8926	252	109	15.1	4.4	5.3	0	0	0	0
119	Ctrl0119	70	0	21.1783	1	0	0	0	66.7301	215	63	14.5	4.3	4.8	0	0	0	0
120	Ctrl0120	66	1	20.9575	1	0	0	0	63.857	183	63	14.3	4.2	5.1	0	0	0	0
121	Ctrl0121	62	0	20.237	1	0	0	0	67.9679	238	80	13.4	4.8	4.9	0	0	0	0
122	Ctrl0122	76	0	19.5281	1	1	0	0	76.5113	201	63	12.7	4.9	4	0	0	0	0
123	Ctrl0123	53	0	19.3994	0	0	0	0	78.7822	174	58	12.6	4.5	3.7	0	0	0	0
124	Ctrl0124	68	0	18.5593	1	0	0	0	85.5378	163	66	12.5	4.9	2.6	0	0	0	0
125	Ctrl0125	65	1	20.5579	1	0	0	0	64.1375	189	56	14.3	4.5	5.2	0	0	0	0
126	Ctrl0126	61	1	21.4218	1	0	0	0	85.4064	207	104	15	4.5	5.9	0	0	0	0
127	Ctrl0127	57	0	20.1463	1	0	0	0	70.783	208	78	13.9	4.6	4.2	0	0	0	0
128	Ctrl0128	58	0	20.8544	1	0	0	0	79.6215	235	125	13.6	4.6	5	0	0	0	0
129	Ctrl0129	78	1	22.3232	1	0	0	1	42.7769	156	79	12.6	4.4	8.3	0	0	0	0
130	Ctrl0130	65	0	19.6426	1	0	0	0	81.5873	208	94	12.6	4.5	3.3	0	0	0	0
131	Ctrl0131	65	1	22.221	1	0	1	0	69.9377	186	103	14.4	4.4	4.7	0	0	0	0
132	Ctrl0132	63	1	21.3929	1	0	0	0	79.7592	241	74	14.1	4.4	6.4	0	0	0	0
133	Ctrl0133	61	1	22.0605	0	0	0	0	66.9069	206	102	13.9	4.7	8.1	0	0	0	0
134	Ctrl0134	59	0	20.2826	1	0	0	1	57.5715	244	72	12.8	4.5	4.8	0	0	0	0
135	Ctrl0135	60	0	19.6976	1	0	0	0	66.4379	249	82	13.8	4.9	4	0	0	0	0
136	Ctrl0136	64	0	20.03	1	0	0	0	60.4134	165	121	12	4.5	4	0	0	0	0
137	Ctrl0137	60	0	21.1268	1	0	0	0	63.4154	152	52	14.8	4.6	5.7	0	0	0	0
138	Ctrl0138	69	1	21.9134	1	0	0	1	58.1872	213	152	14.6	4.4	5.9	0	0	0	0
139	Ctrl0139	56	0	20.0544	0	0	0	0	77.5471	220	98	13	4.3	3.6	0	0	0	0
140	Ctrl0140	72	1	21.366	0	1	0	0	67.9146	209	95	16.2	4.4	4.7	0	0	0	0
141	Ctrl0141	54	1	23.9765	0	0	0	0	85.8352	194	412	15.9	4.3	5.9	0	0	0	0
142	Ctrl0142	52	0	19.3651	0	0	0	0	79.2141	208	48	14.1	4.8	3.7	0	0	0	0
143	Ctrl0143	53	0	19.8771	1	0	0	0	72.2766	194	69	15.7	5.2	4.4	0	0	0	0
144	Ctrl0144	56	0	20.5723	0	0	0	0	88.6089	249	162	14.1	4.8	4.3	0	0	0	0
145	Ctrl0145	55	0	19.0465	1	0	0	0	82.3705	195	49	12.3	4.9	4.2	0	0	0	0
146	Ctrl0146	64	0	20.9929	1	0	0	0	81.9511	186	188	12.5	5.1	6	0	0	0	0
147	Ctrl0147	68	1	21.6847	1	0	0	1	51.5571	212	52	15.1	4.7	7.2	0	0	0	0
148	Ctrl0148	56	0	20.4606	1	0	0	0	86.8479	204	63	13.8	4.5	4.8	0	0	0	0
149	Ctrl0149	45	0	19.117	0	0	0	0	84.0769	198	44	13.4	4.8	3.9	0	0	0	0
150	Ctrl0150	56	0	21.1334	1	0	0	0	83.5197	258	141	13.6	4.4	4.9	0	0	0	0
151	Ctrl0151	58	1	20.9157	1	0	0	0	82.8669	194	118	16.3	4.7	4.7	0	0	0	0
152	Ctrl0152	57	0	20.6009	0	0	0	0	73.2064	226	104	13.3	4.6	5	0	0	0	0
153	Ctrl0153	80	0	20.8348	1	1	0	0	81.6397	225	170	13.6	4.6	3.7	0	0	0	0
154	Ctrl0154	71	1	21.171	0	0	0	0	81.7653	187	69	15	4.6	5.8	0	0	0	0
155	Ctrl0155	78	1	22.1808	0	0	0	0	98.9597	194	151	14.6	4.4	6.1	0	0	0	0
156	Ctrl0156	80	0	21.9214	0	1	0	0	79.9872	238	120	13.4	4.4	5.9	0	0	0	0
157	Ctrl0157	58	1	22.5978	1	0	1	0	103.884	238	166	14.8	4.4	4.6	0	0	0	0
158	Ctrl0158	82	0	21.5378	1	1	1	0	77.8439	135	50	12	4.5	4.4	0	0	0	0
159	Ctrl0159	74	0	21.4887	1	1	0	1	44.0907	238	167	14.1	4.5	4.6	0	0	0	0
160	Ctrl0160	71	0	20.2958	0	0	0	1	53.1193	175	63	12.4	4.3	4.3	0	0	0	0
161	Ctrl0161	52	1	21.2225	1	0	0	0	81.9138	242	54	13.7	4.7	7.6	0	0	0	0
162	Ctrl0162	67	0	19.7727	1	0	0	0	82.4909	196	82	12.5	4.6	3.9	0	0	0	0
163	Ctrl0163	63	1	19.5219	1	1	0	0	96.2565	203	97	14.7	4.5	2.7	0	0	0	0
164	Ctrl0164	78	1	20.8055	1	0	0	1	53.7931	234	118	12.7	4.2	4.6	0	0	0	0
165	Ctrl0165	61	1	22.7026	0	0	0	0	71.2242	234	239	15.8	4.9	7	0	0	0	0
166	Ctrl0166	63	1	25.6475	0	0	0	0	80.9234	219	526	14.5	4.3	7.9	0	0	0	0
167	Ctrl0167	79	1	21.4508	1	1	0	1	59.2353	173	60	13.8	4	5.4	0	0	0	0
168	Ctrl0168	75	1	22.416	1	1	1	1	56.8112	128	51	14.6	4.5	5.5	0	0	0	0
169	Ctrl0169	57	0	21.4158	0	0	0	0	69.6281	234	174	13.2	4.5	5.4	0	0	0	0
170	Ctrl0170	80	0	19.8099	0	0	0	1	48.694	167	113	11.7	4	2.2	0	0	0	0
171	Ctrl0171	60	1	21.3624	0	0	1	0	71.5629	202	50	15	4.8	4.6	0	0	0	0
172	Ctrl0172	64	0	19.5866	1	0	0	0	60.4134	226	53	14	4.8	3.7	0	0	0	0
173	Ctrl0173	60	1	22.085	1	0	0	0	80.8839	194	192	17.2	4.3	4.4	0	0	0	0
174	Ctrl0174	74	0	21.4692	1	0	0	0	66.7805	231	131	14.2	4.3	4.5	0	0	0	0
175	Ctrl0175	77	0	23.2007	1	0	0	0	62.8432	321	189	14.7	4.3	6.5	0	0	0	0
176	Ctrl0176	69	0	21.6541	1	0	1	0	86.9739	206	58	12.5	4.3	4.2	0	0	0	0
177	Ctrl0177	54	0	21.412	0	0	0	0	70.7169	214	60	14.8	4.6	6.3	0	0	0	0
178	Ctrl0178	61	0	20.1362	0	0	0	0	88.2467	240	74	13.6	4.4	3.8	0	0	0	0
179	Ctrl0179	61	1	22.1681	0	0	0	0	80.5011	227	149	15.7	4.5	6.3	0	0	0	0
180	Ctrl0180	63	0	19.9323	0	0	0	0	73.6477	185	117	13.1	4.4	3.1	0	0	0	0
181	Ctrl0181	52	1	22.1883	0	0	0	0	85.505	200	112	15.1	4.5	7.4	0	0	0	0
182	Ctrl0182	76	0	21.2831	1	0	0	0	69.7873	224	167	12.9	4.5	4.8	0	0	0	0
183	Ctrl0183	56	1	23.1731	0	1	1	0	81.33	227	74	15.7	4.2	5.9	0	0	0	0
184	Ctrl0184	52	1	21.9588	1	0	0	0	95.1796	233	187	15.4	4.5	5.9	0	0	0	0
185	Ctrl0185	57	0	21.1456	0	0	0	0	75.7938	193	109	12.8	4.7	6.4	0	0	0	0
186	Ctrl0186	70	0	19.2547	1	0	0	0	76.8622	229	132	12.1	4.7	2.7	0	0	0	0
187	Ctrl0187	52	1	21.4907	0	0	0	0	78.6007	281	97	15.7	4.4	5.8	0	0	0	0
188	Ctrl0188	52	0	21.1743	1	0	0	0	85.3151	204	105	13.9	4.1	4.7	0	0	0	0
189	Ctrl0189	69	1	21.3212	1	0	0	0	65.3762	163	70	12.4	4	6.1	0	0	0	0
190	Ctrl0190	79	0	19.9736	1	0	0	0	80.2765	230	53	12.2	4.3	3.7	0	0	0	0
191	Ctrl0191	73	0	21.3064	1	0	1	0	95.5867	213	68	13.2	4.1	2.5	0	0	0	0
192	Ctrl0192	66	0	22.4138	1	0	0	1	47.758	251	75	12.8	4.4	8.1	0	0	0	0
193	Ctrl0193	62	0	21.5745	0	0	0	0	71.461	256	177	13.7	4.1	4.3	0	0	0	0
194	Ctrl0194	71	1	20.7242	0	1	0	0	85.6623	142	54	15	4.3	4.5	0	0	0	0
195	Ctrl0195	69	1	21.9503	1	0	0	0	81.2039	229	123	14.9	4.5	6.4	0	0	0	0
196	Ctrl0196	69	0	22.2786	1	0	0	0	61.8614	249	250	14.6	4.6	5.1	0	0	0	0
197	Ctrl0197	64	0	20.2584	1	1	0	0	83.5826	223	87	13.2	4.5	4.2	0	0	0	0
198	Ctrl0198	77	1	22.404	1	0	0	0	68.3766	224	84	15.6	4.6	7.3	0	0	0	0
199	Ctrl0199	78	0	21.0438	1	0	0	0	77.4279	244	79	13.6	4.7	5.5	0	0	0	0
200	Ctrl0200	52	1	22.2952	0	0	0	0	73.6152	213	93	15.4	4.6	7.9	0	0	0	0
201	Ctrl0201	45	1	21.8719	0	0	0	0	66.5164	206	180	16.9	4.6	5.5	0	0	0	0
202	Ctrl0202	81	0	23.0283	1	0	0	0	65.0704	241	127	15.3	3.9	5.6	0	0	0	0
203	Ctrl0203	73	0	20.946	1	0	0	0	78.9141	214	108	12.8	3.9	3.7	0	0	0	0
204	Ctrl0204	86	1	20.1544	0	0	0	0	99.9249	167	56	13	4.2	3.8	0	0	0	0
205	Ctrl0205	79	0	19.206	0	0	0	0	89.2797	215	45	12	4.5	3	0	0	0	0
206	Ctrl0206	46	1	20.0866	0	0	0	0	83.6732	209	43	14.8	4.6	5.1	0	0	0	0
207	Ctrl0207	78	0	20.2678	1	0	0	0	61.6189	238	70	12.4	4.5	4.4	0	0	0	0
208	Ctrl0208	46	0	19.0603	1	0	0	0	82.051	231	55	11.7	4.4	3.6	0	0	0	0
209	Ctrl0209	44	1	20.9899	1	0	0	0	87.1585	222	96	15.7	4.8	6.1	0	0	0	0
210	Ctrl0210	47	0	19.9605	0	0	0	0	73.5916	237	100	13.3	4.5	4	0	0	0	0
211	Ctrl0211	79	0	19.7532	1	0	0	0	62.3825	205	46	12	4.3	3.5	0	0	0	0
212	Ctrl0212	54	0	20.5761	1	0	0	0	78.3607	197	99	15.1	4.7	4.4	0	0	0	0
213	Ctrl0213	81	1	22.863	1	1	0	1	47.6225	208	175	13.8	4.6	7.8	0	0	0	0
214	Ctrl0214	65	1	22.4805	1	0	0	0	98.7686	164	115	15.3	4.3	6.9	0	0	0	0
215	Ctrl0215	50	0	20.7037	0	0	0	0	81.5726	210	39	14.3	4.3	5	0	0	0	0
216	Ctrl0216	68	0	21.825	1	0	1	0	85.5378	182	86	14	4.3	3.4	0	0	0	0
217	Ctrl0217	61	0	20.0692	0	0	0	0	77.0476	259	56	13.8	4.4	3.8	0	0	0	0
218	Ctrl0218	47	1	22.6033	0	0	0	0	83.1583	211	99	16.3	4.4	7.6	0	0	0	0
219	Ctrl0219	72	0	20.683	1	0	0	0	73.4673	195	74	13.2	4.3	4.4	0	0	0	0
220	Ctrl0220	64	0	19.9638	0	0	0	0	87.0392	219	67	14.2	4.5	3.4	0	0	0	0
221	Ctrl0221	76	1	22.8969	1	0	1	0	77.816	241	79	16.5	4.9	5.9	0	0	0	0
222	Ctrl0222	71	0	19.2677	1	0	0	0	72.441	211	49	13.1	4.7	3.2	0	0	0	0
223	Ctrl0223	61	0	20.7146	0	0	0	0	67.188	258	77	13.6	4.1	4.1	0	0	0	0
224	Ctrl0224	73	0	20.6619	1	0	0	0	68.1886	185	63	13.9	4.3	4.1	0	0	0	0
225	Ctrl0225	73	0	20.3219	1	0	0	0	80.4851	235	51	12.9	4.4	4.4	0	0	0	0
226	Ctrl0226	76	0	22.0574	1	0	0	1	45.8629	228	174	14.2	4.8	6.1	0	0	0	0
227	Ctrl0227	73	1	22.5174	1	0	0	1	59.8961	186	155	16.2	4.5	6.2	0	0	0	0
228	Ctrl0228	66	0	19.9767	0	0	0	0	65.6859	267	109	13.3	4.8	4	0	0	0	0
229	Ctrl0229	78	0	20.9766	1	0	0	0	85.7696	232	52	14.6	4.4	4.5	0	0	0	0
230	Ctrl0230	46	1	19.448	0	0	0	0	89.8774	213	59	14.6	4.7	4.1	0	0	0	0
231	Ctrl0231	71	1	21.2394	1	1	0	0	74.9099	187	100	15.2	4.5	5.2	0	0	0	0
232	Ctrl0232	69	1	22.107	0	0	0	0	69.6451	264	119	15.6	4.3	5.9	0	0	0	0
233	Ctrl0233	53	1	21.708	1	0	0	0	91.7059	247	122	14.2	4.3	6.4	0	0	0	0
234	Ctrl0234	63	0	19.4305	0	0	0	0	82.3223	242	40	13.3	4.2	2.6	0	0	0	0
235	Ctrl0235	55	1	21.1169	1	0	0	0	81.7517	244	110	15.1	4.1	4.5	0	0	0	0
236	Ctrl0236	74	1	19.994	1	0	0	0	72.0032	199	110	13.4	4.8	4.4	0	0	0	0
237	Ctrl0237	59	1	21.3528	1	0	0	0	68.3809	233	102	15.2	4.3	5.3	0	0	0	0
238	Ctrl0238	54	0	19.5129	0	0	0	0	75.6433	251	61	11.9	4.5	4.2	0	0	0	0
239	Ctrl0239	41	1	19.5925	0	0	0	0	97.1977	172	65	14.3	4.7	4.6	0	0	0	0
240	Ctrl0240	53	0	18.9225	0	0	0	0	90.0203	245	54	13.1	4.7	3.1	0	0	0	0
241	Ctrl0241	59	1	24.0421	1	0	1	0	87.5569	215	84	15.5	4.1	7.1	0	0	0	0
242	Ctrl0242	68	1	22.5137	1	0	1	0	69.9375	247	168	13.9	4.8	5.5	0	0	0	0
243	Ctrl0243	64	0	20.9091	0	0	0	1	48.7676	211	65	13.7	4.6	5.6	0	0	0	0
244	Ctrl0244	77	1	22.3427	1	0	0	0	76.3945	224	48	15.5	4.3	7	0	0	0	0
245	Ctrl0245	71	0	20.1356	1	1	0	0	96.3518	216	64	13.4	4.7	4.4	0	0	0	0
246	Ctrl0246	47	1	21.7071	1	0	0	0	66.4326	226	164	14.9	4.3	5.7	0	0	0	0
247	Ctrl0247	64	0	20.9793	1	0	0	1	59.5327	161	95	13.3	4.4	5.1	0	0	0	0
248	Ctrl0248	70	1	21.4075	1	0	0	0	68.4659	193	134	13.5	4.5	6	0	0	0	0
249	Ctrl0249	57	0	20.4535	0	0	0	0	81.5305	190	125	13.9	4.4	3.7	0	0	0	0
250	Ctrl0250	59	1	22.9939	0	0	0	0	77.9046	200	239	15.3	4.1	6	0	0	0	0
251	Ctrl0251	77	0	21.0309	1	0	0	1	57.2907	220	127	12.7	4.1	4	0	0	0	0
252	Ctrl0252	54	1	21.3121	1	0	0	0	75.7065	215	95	17.1	4.7	5.4	0	0	0	0
253	Ctrl0253	51	1	23.1996	1	0	0	0	67.1626	229	179	14.2	4.6	9.1	0	0	0	0
254	Ctrl0254	50	0	19.6921	0	0	0	0	95.3969	167	56	13.5	4.6	4.1	0	0	0	0
255	Ctrl0255	48	0	19.2783	0	0	0	0	90.7764	144	36	12.9	4.3	3.3	0	0	0	0
256	Ctrl0256	50	1	20.6505	0	0	0	0	82.8411	233	75	17.1	4.7	4.6	0	0	0	0
257	Ctrl0257	68	0	19.2545	0	0	0	0	87.339	222	104	13.5	5.1	3.3	0	0	0	0
258	Ctrl0258	50	1	20.1548	0	0	0	0	93.2524	220	54	14.6	4.4	4.6	0	0	0	0
259	Ctrl0259	48	1	21.1905	0	0	0	0	102.319	156	150	15.5	4.6	5.3	0	0	0	0
260	Ctrl0260	57	0	20.6119	0	0	0	0	86.4079	175	83	14.1	4.4	4.4	0	0	0	0
261	Ctrl0261	61	1	20.8704	0	0	0	0	92.403	180	101	14.8	4.3	4.6	0	0	0	0
262	Ctrl0262	56	0	20.2288	0	0	0	0	77.5471	212	50	13	4.6	5.2	0	0	0	0
263	Ctrl0263	46	1	22.7778	0	0	0	0	73.4442	248	159	15	4.8	8.8	0	0	0	0
264	Ctrl0264	56	0	18.9601	0	0	0	0	108.169	230	64	12.5	4.5	2.8	0	0	0	0
265	Ctrl0265	68	0	18.484	1	0	0	0	74.6825	135	43	12.6	4.9	2.7	0	0	0	0
266	Ctrl0266	53	1	20.8753	1	1	0	0	94.6607	199	88	15.1	4.4	5.1	0	0	0	0
267	Ctrl0267	76	0	20.9748	1	0	0	0	79.5602	251	62	13.6	4.2	4.5	0	0	0	0
268	Ctrl0268	78	1	20.3812	1	0	0	0	93.7333	193	72	14.2	4.1	3.4	0	0	0	0
269	Ctrl0269	52	0	20.6782	0	0	0	0	83.7072	247	128	12.8	4.4	4.8	0	0	0	0
270	Ctrl0270	43	1	21.3888	0	0	0	0	73.9699	227	124	16.2	4.7	6	0	0	0	0
271	Ctrl0271	47	1	21.7881	1	0	0	0	65.6914	183	197	15.9	4.6	5.6	0	0	0	0
272	Ctrl0272	47	0	19.0788	0	0	0	0	108.462	171	65	11.2	4.6	4.2	0	0	0	0
273	Ctrl0273	43	0	20.4878	0	0	0	0	93.688	198	95	14	4.3	4.3	0	0	0	0
274	Ctrl0274	43	0	19.3358	0	0	0	0	90.0977	216	38	12.4	4.3	3.8	0	0	0	0
275	Ctrl0275	58	0	20.5912	1	0	0	0	63.0764	195	101	13.6	4.5	4.6	0	0	0	0
276	Ctrl0276	67	1	21.3829	1	1	0	0	64.3468	262	195	14.1	4.9	5.9	0	0	0	0
277	Ctrl0277	58	0	18.5417	1	0	0	0	84.2994	186	46	11.9	4.4	2.3	0	0	0	0
278	Ctrl0278	43	0	17.6288	0	0	0	0	108.733	175	56	9.6	4.6	2.7	0	0	0	0
279	Ctrl0279	71	0	20.8063	1	0	0	0	88.1157	208	68	14.7	4.5	4.4	0	0	0	0
280	Ctrl0280	70	0	20.0284	0	0	0	0	76.8622	206	78	12.4	4.4	3.9	0	0	0	0
281	Ctrl0281	73	0	18.9605	1	0	0	0	87.416	249	67	11.7	4.7	3.1	0	0	0	0
282	Ctrl0282	72	1	20.6644	1	0	0	0	67.0511	186	49	14.4	4.5	5.2	0	0	0	0
283	Ctrl0283	71	0	20.7866	1	0	0	0	90.0455	266	113	13.2	4.2	3.9	0	0	0	0
284	Ctrl0284	81	1	22.1179	1	0	1	0	60.9362	149	85	12.3	4.3	5.1	0	0	0	0
285	Ctrl0285	66	0	19.9757	1	0	0	0	69.0097	199	65	12.7	4.6	4.4	0	0	0	0
286	Ctrl0286	69	1	22.2819	1	0	0	0	76.6004	230	90	16.5	4.3	6.1	0	0	0	0
287	Ctrl0287	66	0	19.7658	1	1	0	0	61.7043	201	101	12.6	4.5	3.4	0	0	0	0
288	Ctrl0288	72	1	21.8905	1	0	0	0	77.8808	225	122	15.3	4.5	6	0	0	0	0
289	Ctrl0289	73	0	19.4439	1	0	0	1	55.6995	193	78	10.5	4.2	3.3	0	0	0	0
290	Ctrl0290	72	0	19.7897	1	0	0	0	61.1104	187	92	13.1	4.5	3.1	0	0	0	0
291	Ctrl0291	82	1	21.3088	1	0	0	0	64.5945	153	50	11.6	3.9	6.1	0	0	0	0
292	Ctrl0292	67	0	20.2676	0	0	0	0	76.3925	273	124	12.8	4.6	4.1	0	0	0	0
293	Ctrl0293	45	1	21.6139	1	0	0	0	85.3843	155	52	14.3	4.6	8	0	0	0	0
294	Ctrl0294	61	1	30.3821	1	0	0	0	85.4064	199	992	15.1	4.4	10.5	0	0	0	0
295	Ctrl0295	61	0	19.5555	0	0	0	0	62.1701	227	50	13.9	4.7	3.6	0	0	0	0
296	Ctrl0296	75	1	21.6626	1	0	0	0	63.0548	212	63	13.4	4.4	7	0	0	0	0
297	Ctrl0297	79	0	21.5559	0	0	1	0	77.1453	168	72	12.5	4.2	3.3	0	0	0	0
298	Ctrl0298	63	1	21.8772	0	0	0	0	62.4829	251	90	14.6	4.4	6.8	0	0	0	0
299	Ctrl0299	57	1	21.6281	0	0	0	0	92.7045	204	84	15.1	4.2	5.9	0	0	0	0
300	Ctrl0300	61	1	23.6717	1	0	1	0	93.9358	165	382	15.9	4.9	4.3	0	0	0	0
301	Ctrl0301	57	0	19.9135	0	0	0	0	86.4079	214	62	13.3	4.6	4.3	0	0	0	0
302	Ctrl0302	67	0	21.261	0	0	0	0	82.4909	256	134	12.4	4.1	4.8	0	0	0	0
303	Ctrl0303	57	0	19.4546	0	0	0	0	70.783	189	125	12.8	4.4	2.5	0	0	0	0
304	Ctrl0304	71	0	21.0695	1	0	0	0	63.3044	201	108	13.5	4.5	5	0	0	0	0
305	Ctrl0305	62	0	20.5004	0	0	0	0	66.8752	221	95	13	4.5	4.7	0	0	0	0
306	Ctrl0306	74	0	19.4347	1	0	0	0	74.2445	246	71	10.5	4.4	3.8	0	0	0	0
307	Ctrl0307	76	1	21.3281	0	0	0	0	62.8155	171	169	11.7	3.6	4.1	0	0	0	0
308	Ctrl0308	57	0	21.3574	1	0	0	0	66.3702	208	90	14	4.1	5	0	0	0	0
309	Ctrl0309	70	0	21.3315	0	1	0	1	51.9316	225	81	12.1	4.6	6.8	0	0	0	0
310	Ctrl0310	77	0	21.0419	0	0	0	0	69.5259	212	95	13.1	4.4	4.9	0	0	0	0
311	Ctrl0311	63	0	20.0443	0	0	0	0	69.9372	210	76	13.5	4.4	3.6	0	0	0	0
312	Ctrl0312	57	0	21.1581	0	0	0	0	67.4232	249	167	13.9	4.3	4.2	0	0	0	0
313	Ctrl0313	55	1	20.8831	0	0	0	0	67.2874	193	49	15.3	4.3	5.2	0	0	0	0
314	Ctrl0314	79	0	21.1886	1	0	0	0	91.3165	173	78	13	4.2	4.9	0	0	0	0
315	Ctrl0315	76	0	20.9938	0	0	0	0	78.0072	233	173	15	4.8	3.8	0	0	0	0
316	Ctrl0316	65	0	21.3906	0	0	0	0	71.7235	193	70	14.2	4.6	6.1	0	0	0	0
317	Ctrl0317	64	0	21.1881	0	0	0	0	83.5826	250	73	13.9	4.3	5.2	0	0	0	0
318	Ctrl0318	76	0	20.5576	1	0	0	0	75.0693	198	76	12.6	4.5	4.8	0	0	0	0
319	Ctrl0319	72	0	21.1239	1	0	0	0	80.8044	188	111	13.7	4.1	4	0	0	0	0
320	Ctrl0320	63	0	19.836	1	0	0	0	77.7541	191	77	13.4	4.5	3.5	0	0	0	0
321	Ctrl0321	57	0	21.583	1	0	0	0	64.3559	213	87	14	4.3	5.9	0	0	0	0
322	Ctrl0322	56	0	20.8117	1	0	0	0	73.5792	190	99	13.3	4.7	5.7	0	0	0	0
323	Ctrl0323	64	0	19.7461	1	0	0	0	97.0051	209	96	12.7	4.7	3.9	0	0	0	0
324	Ctrl0324	54	0	19.2115	0	0	0	0	99.5806	211	89	12.5	4.5	3	0	0	0	0
325	Ctrl0325	67	0	20.6052	1	0	0	0	79.3297	241	134	13.4	4.4	3.8	0	0	0	0
326	Ctrl0326	53	0	19.6034	0	0	0	0	81.7084	293	44	13.2	4.1	3	0	0	0	0
327	Ctrl0327	74	0	20.6329	1	0	0	0	75.6461	238	33	13.5	4.3	4.6	0	0	0	0
328	Ctrl0328	75	0	19.6387	1	0	0	0	73.9591	237	43	13.7	4.4	2.8	0	0	0	0
329	Ctrl0329	66	0	23.5057	1	0	0	0	82.8477	232	348	12.5	4.4	6.8	0	0	0	0
330	Ctrl0330	50	0	19.0536	0	0	0	0	93.4295	177	53	14	4.8	3.2	0	0	0	0
331	Ctrl0331	82	0	20.99	1	1	0	1	56.2655	205	81	13.2	4.5	5	0	0	0	0
332	Ctrl0332	55	0	19.7188	0	0	0	0	72.7168	210	46	13.2	4.7	4.5	0	0	0	0
333	Ctrl0333	78	0	20	1	0	0	0	98.3559	203	46	12.4	4.1	3.3	0	0	0	0
334	Ctrl0334	47	0	19.9004	0	0	0	0	70.1482	204	43	14.2	4.4	3.9	0	0	0	0
335	Ctrl0335	43	0	19.3702	0	0	0	0	97.5625	216	53	12.6	4.4	3.8	0	0	0	0
336	Ctrl0336	44	0	19.3598	0	0	0	0	84.6209	221	51	12.8	4.5	3.9	0	0	0	0
337	Ctrl0337	45	0	22.705	1	0	0	0	98.3256	232	212	13.4	4.5	7.5	0	0	0	0
338	Ctrl0338	44	0	20.1781	0	0	0	0	86.1912	216	81	14.1	4.5	4.3	0	0	0	0
339	Ctrl0339	45	1	21.3157	1	0	0	0	93.1983	209	105	15.9	4.7	6.2	0	0	0	0
340	Ctrl0340	65	0	21.1082	1	0	0	0	84.8987	213	83	14.4	4.5	5.1	0	0	0	0
341	Ctrl0341	61	1	21.3014	1	0	0	0	73.1039	264	60	14.8	4.7	6.8	0	0	0	0
342	Ctrl0342	70	0	20.9379	1	1	0	0	62.5699	186	98	13.5	4.1	4	0	0	0	0
343	Ctrl0343	82	0	21.7184	1	0	1	0	84.5473	215	71	14.4	4.5	3.2	0	0	0	0
344	Ctrl0344	56	1	22.7527	0	0	1	0	86.2177	188	87	15.3	4.2	5.2	0	0	0	0
345	Ctrl0345	63	1	20.7771	1	0	0	1	40.8815	253	77	14.9	4.9	6	0	0	0	0
346	Ctrl0346	47	0	20.5315	0	0	0	0	70.1482	214	76	13.9	4.5	5	0	0	0	0
347	Ctrl0347	50	1	21.5976	0	0	0	0	79.4904	195	84	16.8	4.6	6.1	0	0	0	0
348	Ctrl0348	64	1	24.1043	1	0	1	1	55.1751	207	74	14.5	4.1	7.7	0	0	0	0
349	Ctrl0349	62	0	19.1591	1	0	0	0	79.5865	234	63	12.7	4.6	3.1	0	0	0	0
350	Ctrl0350	60	1	22.7433	1	0	0	0	67.225	203	135	16.9	4.5	6.9	0	0	0	0
351	Ctrl0351	59	0	19.733	1	0	0	0	77.7883	214	54	12.2	4.3	3.9	0	0	0	0
352	Ctrl0352	66	0	20.1944	1	0	0	1	57.3345	186	55	12.8	4.4	4.4	0	0	0	0
353	Ctrl0353	71	0	20.3444	1	0	0	0	62.3157	131	61	10.4	4.1	5	0	0	0	0
354	Ctrl0354	52	1	19.9986	0	0	0	0	64.5328	176	68	16.4	4.6	3.6	0	0	0	0
355	Ctrl0355	71	1	21.0145	1	1	0	0	67.3208	209	172	16.1	4.4	3.2	0	0	0	0
356	Ctrl0356	81	0	20.867	1	0	0	0	67.3337	165	81	11.6	4	4.5	0	0	0	0
357	Ctrl0357	60	0	19.4644	1	0	0	0	66.4379	220	97	11.6	4.4	3.4	0	0	0	0
358	Ctrl0358	82	0	20.1905	1	1	0	0	77.8439	171	99	12.1	4.4	3.7	0	0	0	0
359	Ctrl0359	82	1	22.145	0	0	0	0	79.6637	165	134	15.4	4.4	5.7	0	0	0	0
360	Ctrl0360	61	0	21.2549	0	0	0	0	78.4774	184	101	14.1	4.1	4.5	0	0	0	0
361	Ctrl0361	64	1	21.9365	1	0	0	0	64.4235	187	97	14.5	4.6	7.3	0	0	0	0
362	Ctrl0362	71	1	21.3604	0	0	0	0	69.9873	192	150	15.8	4.9	5.4	0	0	0	0
363	Ctrl0363	79	1	22.0999	1	0	0	0	64.4687	178	131	14.3	4.3	6.1	0	0	0	0
364	Ctrl0364	74	0	20.5015	0	0	0	0	61.58	213	64	12.7	4.3	4.4	0	0	0	0
365	Ctrl0365	69	1	21.7062	1	0	0	1	55.7196	118	82	14.4	4.7	7.2	0	0	0	0
366	Ctrl0366	67	0	19.2651	1	0	0	0	79.3297	214	68	12.9	4.4	2.5	0	0	0	0
367	Ctrl0367	77	0	21.5148	1	1	0	1	55.6433	145	47	13	4.1	5.7	0	0	0	0
368	Ctrl0368	75	0	20.1568	1	0	0	0	67.6617	236	101	12	4.1	3.2	0	0	0	0
369	Ctrl0369	61	0	20.2533	1	0	0	0	84.7422	196	154	13.3	4.5	3.4	0	0	0	0
370	Ctrl0370	59	1	19.9066	1	0	0	0	93.2913	204	79	15.4	4.6	3.6	0	0	0	0
371	Ctrl0371	55	1	20.7989	0	0	0	0	72.4396	267	130	16.3	4.9	4.9	0	0	0	0
372	Ctrl0372	52	0	19.7185	0	0	0	0	75.161	190	48	11.9	4.2	4.1	0	0	0	0
373	Ctrl0373	51	1	20.9653	0	0	0	0	60.1305	264	80	14.5	4.6	6.2	0	0	0	0
374	Ctrl0374	67	0	20.9427	1	0	0	0	85.9023	181	53	12.1	4.1	5.4	0	0	0	0
375	Ctrl0375	70	1	21.8835	1	0	0	0	95.0123	197	67	17.1	4.2	5.1	0	0	0	0
376	Ctrl0376	72	0	20.5587	0	0	0	0	74.8307	270	101	12.9	4.3	4	0	0	0	0
377	Ctrl0377	76	0	19.9588	1	0	0	1	50.06	235	173	11.2	4.3	2.8	0	0	0	0
378	Ctrl0378	74	1	22.3022	1	1	0	1	47.0645	158	34	12.2	4.2	8.7	0	0	0	0
379	Ctrl0379	71	0	20.0686	1	0	0	0	71.1637	188	74	13.2	4.5	3.8	0	0	0	0
380	Ctrl0380	66	0	21.1721	1	0	0	0	78.1712	182	102	13.3	4.1	4.6	0	0	0	0
381	Ctrl0381	81	0	20.4641	1	0	0	0	79.7025	174	95	13.3	4.6	4.1	0	0	0	0
382	Ctrl0382	71	0	19.3834	0	0	0	0	76.5499	193	43	12.2	4.2	2.8	0	0	0	0
383	Ctrl0383	56	0	20.216	0	0	0	0	73.5792	216	54	13.2	4.2	4.1	0	0	0	0
384	Ctrl0384	63	0	21.5788	1	0	0	0	63.4978	243	122	13.8	4.4	5.6	0	0	0	0
385	Ctrl0385	69	1	21.3499	1	0	0	0	85.0188	196	72	13.9	4.2	5.8	0	0	0	0
386	Ctrl0386	56	0	19.3709	1	0	0	0	119.765	215	71	12.7	4.7	3.8	0	0	0	0
387	Ctrl0387	56	1	23.4405	1	0	0	0	87.5286	230	255	14.3	4.7	8.6	0	0	0	0
388	Ctrl0388	55	1	22.5425	1	0	0	0	80.6058	229	254	16.5	4.4	5.2	0	0	0	0
389	Ctrl0389	53	0	19.2111	1	0	0	0	78.7822	240	50	9.5	4.2	4.4	0	0	0	0
390	Ctrl0390	62	1	21.9117	1	1	0	1	54.5531	193	65	15.9	4	5.6	0	0	0	0
391	Ctrl0391	57	0	19.8426	1	0	0	0	64.3559	227	86	13.4	4.2	2.9	0	0	0	0
392	Ctrl0392	64	0	20.3469	1	0	0	0	69.6218	204	74	12.3	4.2	4.3	0	0	0	0
393	Ctrl0393	41	1	21.6335	0	0	0	0	85.3006	250	108	15.7	4.5	6.5	0	0	0	0
394	Ctrl0394	44	0	21.2462	1	0	0	0	74.998	252	153	13.8	4.3	5	0	0	0	0
395	Ctrl0395	74	0	20.6093	0	0	0	0	77.0991	194	66	11.7	4	4.4	0	0	0	0
396	Ctrl0396	69	0	20.8175	0	0	0	0	60.0097	206	67	12.1	4.3	5.4	0	0	0	0
397	Ctrl0397	63	0	20.114	0	0	0	0	65.5141	228	56	13.2	4.3	3.9	0	0	0	0
398	Ctrl0398	67	1	23.7765	1	0	0	1	49.8098	228	186	14.5	4.7	9.6	0	0	0	0
399	Ctrl0399	41	0	18.8521	0	0	0	0	74.1099	173	59	13.3	4.4	2.5	0	0	0	0
400	Ctrl0400	51	1	20.2757	0	0	0	0	76.9587	196	55	15.1	4.7	5.2	0	0	0	0
401	Ctrl0401	64	0	20.5727	1	0	0	0	65.2186	168	75	13.1	4.3	4.5	0	0	0	0
402	Ctrl0402	62	0	20.8668	0	0	0	0	89.6855	211	91	13.4	4.2	4.5	0	0	0	0
403	Ctrl0403	49	0	21.7169	0	0	0	0	88.4794	203	212	13.5	4.3	5.1	0	0	0	0
404	Ctrl0404	71	0	21.6872	1	0	0	0	66.459	189	71	13	4.1	5.9	0	0	0	0
405	Ctrl0405	49	0	17.4675	0	0	0	0	93.9728	161	67	8.5	4.4	2.2	0	0	0	0
406	Ctrl0406	65	0	21.7506	1	0	0	0	80.0227	265	157	12.8	4.3	5.7	0	0	0	0
407	Ctrl0407	43	0	19.9747	0	0	0	0	60.5241	302	138	12.5	4.5	4.1	0	0	0	0
408	Ctrl0408	41	0	20.5872	0	0	0	0	84.806	177	63	12.8	4.4	5.8	0	0	0	0
409	Ctrl0409	60	1	21.1749	1	0	0	0	67.225	227	55	15.9	4.4	5.4	0	0	0	0
410	Ctrl0410	41	1	21.5358	1	0	0	0	71.5041	186	140	14.8	4.5	6.4	0	0	0	0
411	Ctrl0411	58	0	20.3215	1	1	0	0	91.4186	218	86	13.1	4.6	4.8	0	0	0	0
412	Ctrl0412	41	0	18.9294	0	0	0	0	89.6163	201	31	13.2	4.6	3.5	0	0	0	0
413	Ctrl0413	43	1	21.6249	0	0	0	0	70.5333	233	123	15.5	4.7	6.8	0	0	0	0
414	Ctrl0414	59	0	19.6363	0	0	0	0	101.61	258	58	12.1	4.2	3.5	0	0	0	0
415	Ctrl0415	67	0	21.0387	1	0	0	0	93.6027	213	104	14.1	4.8	5.5	0	0	0	0
416	Ctrl0416	60	0	20.6951	0	0	0	0	76.0267	246	98	12.7	4.4	5	0	0	0	0
417	Ctrl0417	63	0	20.5873	1	1	0	1	58.9421	307	79	13.1	4.6	5.2	0	0	0	0
418	Ctrl0418	59	0	19.2377	1	0	0	0	77.7883	203	98	12.7	4.6	2.9	0	0	0	0
419	Ctrl0419	62	0	20.585	1	0	0	0	76.6889	225	68	12.8	4.2	4.6	0	0	0	0
420	Ctrl0420	67	0	19.7974	0	0	0	0	77.8346	247	89	14	4.7	3.3	0	0	0	0
421	Ctrl0421	80	1	22.139	1	0	0	0	93.0547	188	72	15.2	4.3	6.4	0	0	0	0
422	Ctrl0422	53	0	21.0356	1	0	0	0	76.0502	210	169	12.2	4.7	5.9	0	0	0	0
423	Ctrl0423	55	0	19.422	0	0	0	0	101.317	265	86	14.6	4.9	3.2	0	0	0	0
424	Ctrl0424	61	1	22.0593	0	0	0	0	79.3581	175	77	13.7	4	6.9	0	0	0	0
425	Ctrl0425	69	1	21.3371	0	0	0	0	78.8379	195	63	14.7	4.3	5.7	0	0	0	0
426	Ctrl0426	68	1	21.4374	1	0	0	0	71.8058	195	153	14.4	4.8	6.1	0	0	0	0
427	Ctrl0427	63	1	21.5733	1	0	0	0	85.924	199	91	15.7	4.5	5.9	0	0	0	0
428	Ctrl0428	46	0	19.2698	0	0	0	0	106.649	161	119	12.4	4.7	3.5	0	0	0	0
429	Ctrl0429	49	1	21.1476	0	0	0	0	100.031	228	184	15	4.5	4.8	0	0	0	0
430	Ctrl0430	67	1	20.9108	1	1	0	0	88.5021	175	69	13.6	4.6	6.2	0	0	0	0
431	Ctrl0431	72	1	24.7408	1	0	0	0	76.7604	173	363	15.2	4.1	7.2	0	0	0	0
432	Ctrl0432	62	1	21.1461	1	0	0	0	62.0555	203	106	15.1	4.5	5.3	0	0	0	0
433	Ctrl0433	69	0	21.2485	0	0	1	0	99.4579	157	53	12.9	4.2	3.1	0	0	0	0
434	Ctrl0434	76	0	21.9361	1	1	0	0	60.1694	200	119	15.3	4.5	5.3	0	0	0	0
435	Ctrl0435	67	0	20.2813	1	0	0	0	67.5743	199	84	11.7	4.6	5.2	0	0	0	0
436	Ctrl0436	70	0	20.3718	1	0	0	1	59.7624	253	109	13.4	4.4	3.6	0	0	0	0
437	Ctrl0437	68	1	22.4507	1	0	0	0	63.3123	238	255	13.7	4.8	7	0	0	0	0
438	Ctrl0438	49	1	20.7651	1	0	0	0	82.1696	189	88	14.5	4.9	6.5	0	0	0	0
439	Ctrl0439	77	0	19.5453	1	0	0	0	77.7151	198	55	10.5	4.4	4.1	0	0	0	0
440	Ctrl0440	64	1	19.9549	1	0	0	0	95.8224	188	79	12.3	4.1	4	0	0	0	0
441	Ctrl0441	61	0	20.3533	0	0	0	0	74.3327	229	60	13.7	4.7	5	0	0	0	0
442	Ctrl0442	77	0	19.1797	1	0	0	0	67.1525	165	92	12.5	4.6	2.4	0	0	0	0
443	Ctrl0443	52	0	20.294	1	0	0	0	96.3544	166	67	13.4	4.2	4.1	0	0	0	0
444	Ctrl0444	61	1	22.4577	1	1	0	0	89.4769	223	153	17.1	4.4	5.8	0	0	0	0
445	Ctrl0445	60	1	19.8262	1	0	0	0	84.5273	295	83	14.4	4.6	3.9	0	0	0	0
446	Ctrl0446	73	1	22.1036	1	0	1	0	65.1274	186	133	14.4	4.2	3.4	0	0	0	0
447	Ctrl0447	62	0	22.4795	0	0	0	1	55.2265	227	160	12.7	4.6	7.8	0	0	0	0
448	Ctrl0448	69	0	20.5431	1	0	0	0	74.3702	182	123	13.9	4.4	3.5	0	0	0	0
449	Ctrl0449	57	1	22.0376	0	0	0	0	78.6795	197	130	15	4.5	6.8	0	0	0	0
450	Ctrl0450	47	0	23.271	1	0	0	0	81.5461	218	237	15	4.2	6.6	0	0	0	0
451	Ctrl0451	45	0	20.02	0	0	0	0	71.0292	202	60	12.8	4.4	4.7	0	0	0	0
452	Ctrl0452	57	0	20.8998	0	0	0	0	70.783	225	146	13.2	4.4	4.6	0	0	0	0
453	Ctrl0453	52	1	20.3233	1	0	0	0	86.7699	176	109	14.3	4.7	5	0	0	0	0
454	Ctrl0454	52	0	19.6171	0	0	0	0	71.487	264	71	12.9	4.5	3.8	0	0	0	0
455	Ctrl0455	65	1	21.3866	0	0	0	0	81.3872	202	122	14.4	4.5	5.8	0	0	0	0
456	Ctrl0456	81	0	20.7199	1	0	0	0	65.0704	248	60	14.5	4.4	3.9	0	0	0	0
457	Ctrl0457	62	1	21.4905	1	0	0	0	67.4144	175	70	15.1	4.3	5.9	0	0	0	0
458	Ctrl0458	59	1	21.1086	0	0	0	0	99.7904	153	121	14.8	4.5	5.3	0	0	0	0
459	Ctrl0459	56	0	19.5838	0	0	0	0	74.8579	181	39	13.8	4.7	4	0	0	0	0
460	Ctrl0460	57	0	20.7958	0	0	0	0	61.545	227	91	13.2	4.4	5.1	0	0	0	0
461	Ctrl0461	75	0	20.1581	1	1	0	1	56.0652	212	65	11.7	4.4	4.5	0	0	0	0
462	Ctrl0462	41	0	19.6152	0	0	0	0	89.6163	227	70	10	3.9	4.3	0	0	0	0
463	Ctrl0463	47	0	20.5354	0	0	0	0	86.1715	205	57	15.2	4.3	4.1	0	0	0	0
464	Ctrl0464	60	0	20.8094	1	0	0	0	72.1366	245	103	14.8	4.6	4.5	0	0	0	0
465	Ctrl0465	50	0	20.9843	1	0	0	0	68.9135	221	98	14.1	4.4	5.1	0	0	0	0
466	Ctrl0466	76	1	21.2514	1	0	0	1	44.239	191	84	16.4	4.4	4.4	0	0	0	0
467	Ctrl0467	57	0	20.0105	0	0	0	0	60.6597	246	89	12.3	4.4	4.2	0	0	0	0
468	Ctrl0468	69	0	20.7206	1	0	0	1	59.1231	200	80	12.4	4.6	5.6	0	0	0	0
469	Ctrl0469	63	0	19.0734	1	1	0	0	95.271	168	65	12.2	4.1	2	0	0	0	0
470	Ctrl0470	68	0	19.851	0	0	0	0	82.1409	183	43	13	4.5	4	0	0	0	0
471	Ctrl0471	44	1	21.97	0	0	0	0	65.4833	237	219	15.4	4.9	6.7	0	0	0	0
472	Ctrl0472	64	1	21.1581	1	0	0	1	46.4756	201	68	15.1	4.4	5.5	0	0	0	0
473	Ctrl0473	47	0	19.1503	0	0	0	0	63.2024	164	58	10.1	4.3	4.3	0	0	0	0
474	Ctrl0474	62	0	22.0645	1	0	0	0	66.8752	244	134	14.9	4.5	6	0	0	0	0
475	Ctrl0475	75	0	23.7329	1	1	0	0	63.3197	223	123	13.9	3.8	7.6	0	0	0	0
476	Ctrl0476	49	1	21.0618	0	0	0	0	77.8474	211	74	14.8	4.1	5.2	0	0	0	0
477	Ctrl0477	69	1	21.4073	0	0	0	0	74.4814	225	108	14.5	4.4	5.6	0	0	0	0
478	Ctrl0478	79	1	22.4161	1	0	0	1	59.9325	221	73	13.7	4.3	7.7	0	0	0	0
479	Ctrl0479	60	1	22.0114	1	0	1	0	94.3825	211	139	14.4	4.6	4.5	0	0	0	0
480	Ctrl0480	51	0	19.844	0	0	0	0	82.6155	212	68	12.6	4.4	4.2	0	0	0	0
481	Ctrl0481	71	0	20.774	0	0	0	0	66.459	212	98	13	4.3	4.4	0	0	0	0
482	Ctrl0482	54	1	21.799	1	0	0	0	91.2153	209	182	14.4	4.7	6.6	0	0	0	0
483	Ctrl0483	49	0	19.3079	1	0	0	0	80.5766	158	51	12.7	4.5	3.7	0	0	0	0
484	Ctrl0484	55	1	22.5077	0	0	0	0	71.5292	230	189	15.3	4.8	7.5	0	0	0	0
485	Ctrl0485	63	1	21.3261	0	0	0	0	70.5678	216	89	15.1	4.5	5.8	0	0	0	0
486	Ctrl0486	74	0	23.7965	1	0	1	1	42.6163	200	84	13.3	4.6	7.8	0	0	0	0
487	Ctrl0487	59	1	20.4528	1	0	0	0	80.121	210	64	16.2	4.8	4.8	0	0	0	0
488	Ctrl0488	56	0	21.5578	1	0	0	0	116.649	251	78	15.2	4.4	5.6	0	0	0	0
489	Ctrl0489	61	0	20.3866	1	0	0	0	81.4947	178	61	13	4	3.8	0	0	0	0
490	Ctrl0490	57	1	21.3469	1	0	0	0	77.6042	164	63	15.1	4	5.2	0	0	0	0
491	Ctrl0491	60	1	22.5911	0	0	1	0	75.4379	213	63	14.3	4.5	6.3	0	0	0	0
492	Ctrl0492	47	1	20.7294	1	0	0	0	79.8357	233	101	15.6	4.7	5.3	0	0	0	0
493	Ctrl0493	45	1	22.0709	0	0	0	0	74.8283	215	37	14.3	4.6	9	0	0	0	0
494	Ctrl0494	57	1	19.1234	0	1	0	0	85.7809	210	45	13.6	4.8	4.1	0	0	0	0
495	Ctrl0495	45	0	18.7797	1	0	0	0	74.5158	152	68	9.3	4.3	4	0	0	0	0
496	Ctrl0496	47	1	20.4762	0	0	0	0	93.4616	185	45	13.8	4.4	5.8	0	0	0	0
497	Ctrl0497	55	1	21.6742	1	0	0	0	84.1396	192	72	16.6	4.5	6.1	0	0	0	0
498	Ctrl0498	54	0	20.3375	1	0	0	0	91.3885	195	133	13.5	4.4	3.7	0	0	0	0
499	Ctrl0499	73	0	21.6121	1	1	0	0	82.1171	221	106	12.1	4.3	6.2	0	0	0	0
500	Ctrl0500	51	0	20.5631	0	0	0	0	60.8726	214	65	12.5	4.5	5.8	0	0	0	0
501	Ctrl0501	59	1	21.6021	1	0	0	0	82.4613	162	80	13.9	4.3	6.7	0	0	0	0
502	Ctrl0502	56	1	21.8422	1	0	0	0	72.9941	167	88	14.4	4.1	6.4	0	0	0	0
503	Ctrl0503	57	0	19.678	0	0	0	0	78.562	199	43	12	4.6	4.8	0	0	0	0
504	Ctrl0504	52	1	21.2563	0	0	0	0	84.275	270	102	15.3	4.3	5.3	0	0	0	0
505	Ctrl0505	66	0	20.4832	0	0	0	0	65.6859	216	79	13.4	4.4	4.3	0	0	0	0
506	Ctrl0506	64	0	19.3203	0	0	0	0	115.262	221	55	12.7	4.2	2.5	0	0	0	0
507	Ctrl0507	67	0	19.8639	0	0	0	0	93.6027	256	72	12.3	4.3	3.6	0	0	0	0
508	Ctrl0508	55	0	19.9799	1	0	0	0	75.246	267	55	13.3	4.7	4.8	0	0	0	0
509	Ctrl0509	45	1	23.5757	0	0	0	0	66.5164	222	443	13.9	4.5	6.6	0	0	0	0
510	Ctrl0510	52	0	20.6963	0	0	0	0	68.1422	229	62	13.3	4.1	4.7	0	0	0	0
511	Ctrl0511	53	1	22.3737	0	0	0	0	78.1721	209	176	13.9	4.4	7.3	0	0	0	0
512	Ctrl0512	52	0	20.6887	0	0	0	0	80.6595	246	184	14.1	4.6	3.9	0	0	0	0
513	Ctrl0513	46	0	20.4718	0	0	0	0	99.8051	171	117	11.6	4.1	4.7	0	0	0	0
514	Ctrl0514	49	0	19.3674	0	0	0	0	100.158	202	60	12	4.3	3.6	0	0	0	0
515	Ctrl0515	50	1	22.8894	1	0	0	0	84.0188	242	103	15.6	4.3	8.1	0	0	0	0
516	Ctrl0516	47	0	18.3693	0	0	0	0	80.1083	209	75	12.5	4.5	1.9	0	0	0	0
517	Ctrl0517	68	0	20.1589	1	1	0	0	72.0509	233	49	12.7	4.4	4.4	0	0	0	0
518	Ctrl0518	59	0	20.2318	0	0	0	0	77.7883	205	80	13.2	4.5	4.4	0	0	0	0
519	Ctrl0519	64	1	19.6174	0	0	0	0	97.4876	202	63	13.6	4.7	4.3	0	0	0	0
520	Ctrl0520	57	0	19.5154	0	0	0	0	70.783	238	70	12.2	4.7	4.3	0	0	0	0
521	Ctrl0521	61	0	20.2497	1	0	0	0	69.4185	229	29	14.1	4.4	4.3	0	0	0	0
522	Ctrl0522	47	0	19.2579	0	0	0	0	84.575	184	49	12.7	4.5	3.7	0	0	0	0
523	Ctrl0523	68	1	21.4015	1	0	0	0	82.7847	195	68	15.3	4.4	5.7	0	0	0	0
524	Ctrl0524	73	0	19.8732	0	0	0	0	63.8128	196	32	11.2	4.3	4.5	0	0	0	0
525	Ctrl0525	49	0	19.3583	1	0	0	0	70.414	194	30	12.3	4.3	3.8	0	0	0	0
526	Ctrl0526	53	1	21.1596	0	0	0	0	72.2937	201	112	14.6	4.5	5.8	0	0	0	0
527	Ctrl0527	66	0	21.0918	0	0	0	0	76.7229	217	139	13.6	4.3	4.3	0	0	0	0
528	Ctrl0528	58	0	22.9885	1	0	0	0	76.77	240	196	14.9	4.5	7	0	0	0	0
529	Ctrl0529	61	0	19.8885	1	0	0	0	69.4185	205	94	12.9	4.8	4.4	0	0	0	0
530	Ctrl0530	48	0	19.565	0	0	0	0	100.753	189	117	13.4	4.5	3	0	0	0	0
531	Ctrl0531	60	1	22.2121	1	0	0	0	76.4701	156	116	14.1	4.3	7.2	0	0	0	0
532	Ctrl0532	40	0	20.5091	0	0	0	0	95.6529	171	121	13.3	4.7	5.4	0	0	0	0
533	Ctrl0533	71	0	21.2083	0	0	1	0	86.2636	142	39	12.9	4.4	3.6	0	0	0	0
534	Ctrl0534	54	1	20.8579	0	0	0	0	77.7539	186	141	14.5	4.1	4	0	0	0	0
535	Ctrl0535	48	0	19.0591	0	0	0	0	82.5339	213	109	11.7	4.2	2.4	0	0	0	0
536	Ctrl0536	52	1	21.0555	1	0	0	0	72.69	166	116	13.7	4.6	6.3	0	0	0	0
537	Ctrl0537	53	0	20.4043	0	0	0	0	77.3931	193	56	13.9	4.4	4.6	0	0	0	0
538	Ctrl0538	59	0	19.2563	1	0	0	1	56.0182	172	40	13.7	4.5	2.9	0	0	0	0
539	Ctrl0539	66	0	21.083	1	0	0	0	70.1901	219	69	15.2	4.9	5.7	0	0	0	0
540	Ctrl0540	70	1	22.9256	1	0	1	1	52.6857	230	108	13.2	4.2	5.9	0	0	0	0
541	Ctrl0541	66	0	20.1793	1	0	0	0	61.7043	200	111	13.5	4.7	4	0	0	0	0
542	Ctrl0542	57	0	20.6593	1	0	0	0	70.783	224	99	13.5	4.4	4.6	0	0	0	0
543	Ctrl0543	49	1	21.4011	0	0	0	0	82.1696	216	73	15.9	4.3	5.7	0	0	0	0
544	Ctrl0544	61	1	20.1665	0	0	0	0	127.274	181	133	14.1	4.9	4.7	0	0	0	0
545	Ctrl0545	68	0	22.0297	1	0	0	0	89.2143	227	98	15.9	4.6	5.9	0	0	0	0
546	Ctrl0546	67	1	21.6175	0	0	0	0	77.2498	191	67	14.9	4.6	6.8	0	0	0	0
547	Ctrl0547	55	1	20.672	0	0	0	0	103.619	186	51	15.4	4.8	5.9	0	0	0	0
548	Ctrl0548	73	0	19.7614	1	0	0	0	62.8017	204	63	11.8	4.3	3.6	0	0	0	0
549	Ctrl0549	62	0	19.6031	1	0	0	0	67.9679	229	76	13.5	4.9	4	0	0	0	0
550	Ctrl0550	58	0	22.4989	1	0	0	0	70.4306	243	122	15.7	4.4	6.4	0	0	0	0
551	Ctrl0551	75	0	21.1302	1	0	0	1	56.8835	258	78	15.2	4.3	4	0	0	0	0
552	Ctrl0552	66	0	21.2058	0	0	1	0	67.8666	215	55	11.6	4.6	4.7	0	0	0	0
553	Ctrl0553	73	0	24.8848	1	0	1	1	52.6975	310	158	14.4	4.7	8.5	0	0	0	0
554	Ctrl0554	57	1	21.092	0	0	0	0	73.5706	204	47	14.6	4.3	5.9	0	0	0	0
555	Ctrl0555	67	1	21.9005	1	0	0	0	70.2355	248	182	15.3	4.4	5.2	0	0	0	0
556	Ctrl0556	71	0	21.4182	1	0	0	1	57.7854	161	127	12.4	4.3	5.5	0	0	0	0
557	Ctrl0557	69	1	22.571	1	0	0	0	64.5819	219	260	15.6	4.4	5.2	0	0	0	0
558	Ctrl0558	70	0	21.8922	1	0	0	0	86.6155	289	199	14	4.5	5.1	0	0	0	0
559	Ctrl0559	61	1	22.5944	0	0	1	0	110.277	246	185	14.8	4.2	3.8	0	0	0	0
560	Ctrl0560	60	0	20.3392	0	0	0	0	76.0267	222	72	14	4.7	4.7	0	0	0	0
561	Ctrl0561	61	1	20.5722	0	0	0	0	71.2242	221	89	14	4.5	5.1	0	0	0	0
562	Ctrl0562	80	1	24.5305	1	0	1	0	67.6306	202	152	14.7	4.2	7.1	0	0	0	0
563	Ctrl0563	53	0	20.5039	1	0	0	0	63.7734	178	49	13.7	4.5	5.2	0	0	0	0
564	Ctrl0564	64	0	20.7666	0	0	0	0	66.2686	259	119	12.2	4.4	5	0	0	0	0
565	Ctrl0565	60	0	19.7372	1	0	0	0	73.3902	247	42	13.2	4.3	3.5	0	0	0	0
566	Ctrl0566	44	1	22.6678	0	0	0	0	72.6005	253	224	15.8	5	7.9	0	0	0	0
567	Ctrl0567	61	1	22.8485	1	0	1	0	102.391	177	55	14.1	4.4	6.7	0	0	0	0
568	Ctrl0568	60	0	21.4995	1	0	0	0	69.7486	186	123	13.5	4.4	5.7	0	0	0	0
569	Ctrl0569	76	1	25.2842	1	0	1	1	43.097	257	70	12.4	2.9	7.8	0	0	0	0
570	Ctrl0570	65	1	22.0963	1	0	0	0	75.769	177	187	13.3	4.4	6.6	0	0	0	0
571	Ctrl0571	53	0	21.1829	0	0	0	0	71.0973	204	60	14.1	4.3	5.6	0	0	0	0
572	Ctrl0572	71	0	20.5012	1	0	0	0	75.1316	164	51	13	4.3	4.5	0	0	0	0
573	Ctrl0573	77	1	22.762	1	0	0	1	47.8603	243	139	14	4.3	7.4	0	0	0	0
574	Ctrl0574	51	0	21.0089	0	0	0	0	62.6273	178	103	13.3	4.5	5.7	0	0	0	0
575	Ctrl0575	79	0	20.7407	0	0	0	0	65.539	181	52	13.3	4.3	4.5	0	0	0	0
576	Ctrl0576	73	0	20.3632	1	0	0	0	68.1886	203	71	12.2	4.1	3.9	0	0	0	0
577	Ctrl0577	77	1	21.3103	1	1	0	0	64.9449	189	78	16.3	4.4	4.6	0	0	0	0
578	Ctrl0578	49	0	19.0776	0	0	0	0	98.0117	190	33	11.6	4.2	3.4	0	0	0	0
579	Ctrl0579	48	0	20.4939	0	0	0	0	69.7257	179	65	13.3	4	4.2	0	0	0	0
580	Ctrl0580	64	1	20.6605	1	0	0	1	54.0583	189	176	15.1	4.5	3.5	0	0	0	0
581	Ctrl0581	59	0	19.806	0	0	0	0	73.7451	192	69	13.6	4.6	3.8	0	0	0	0
582	Ctrl0582	72	0	20.6882	1	0	0	0	70.8786	235	93	11.2	3.9	4.3	0	0	0	0
583	Ctrl0583	73	0	21.3616	1	1	0	1	59.0469	208	66	12.2	4.3	6.2	0	0	0	0
584	Ctrl0584	63	0	21.8875	0	0	1	0	82.3223	163	100	13.1	4.4	4.2	0	0	0	0
585	Ctrl0585	69	1	24.2244	1	0	1	0	71.5055	194	108	14.6	4.5	8.2	0	0	0	0
586	Ctrl0586	64	0	20.5963	1	0	0	0	63.2115	226	100	13.1	4.2	4	0	0	0	0
587	Ctrl0587	58	1	21.8793	1	0	0	0	93.7502	256	59	13.7	4	6.9	0	0	0	0
588	Ctrl0588	72	0	21.3573	1	0	0	1	45.4853	185	41	9.5	3.8	6.8	0	0	0	0
589	Ctrl0589	52	0	20.0903	0	0	0	0	102.962	181	52	12.7	3.9	3.6	0	0	0	0
590	Ctrl0590	53	0	20.1548	0	0	0	0	91.88	198	61	13.2	4.2	4	0	0	0	0
591	Ctrl0591	74	0	20.2908	1	0	0	0	72.8919	178	48	12	4	3.9	0	0	0	0
592	Ctrl0592	64	0	22.4305	1	1	1	0	88.872	195	118	13.5	4.4	4.7	0	0	0	0
593	Ctrl0593	73	0	20.1235	1	0	0	0	85.5785	237	47	13.1	4.1	3.3	0	0	0	0
594	Ctrl0594	67	1	21.7631	1	1	0	0	88.5021	159	143	14.5	4.2	5.4	0	0	0	0
595	Ctrl0595	58	1	21.867	1	1	0	0	73.2043	246	102	15.2	4.8	7.4	0	0	0	0
596	Ctrl0596	67	1	21.3429	0	0	0	0	73.0862	195	49	15.1	4.5	6.2	0	0	0	0
597	Ctrl0597	62	0	20.9561	1	1	0	0	69.0953	241	61	12.7	4.2	5.4	0	0	0	0
598	Ctrl0598	66	1	21.2057	1	0	0	0	82.2465	226	82	14.5	4.2	5.2	0	0	0	0
599	Ctrl0599	67	0	20.3687	1	0	0	0	84.1635	181	82	13.7	4.5	4.1	0	0	0	0
600	Ctrl0600	75	0	21.7056	1	0	0	0	64.3543	171	81	12.2	4.1	6.1	0	0	0	0
601	Ctrl0601	64	0	20.7533	0	0	0	0	60.4134	226	74	12.9	4.5	5.4	0	0	0	0
602	Ctrl0602	62	1	21.6896	1	0	0	0	83.7356	205	100	16	4.6	6.1	0	0	0	0
603	Ctrl0603	57	0	20.071	1	0	0	0	65.3482	241	69	13.8	4.5	4	0	0	0	0
604	Ctrl0604	81	0	21.7917	1	0	0	0	67.3337	186	113	12.7	4.1	5.4	0	0	0	0
605	Ctrl0605	57	0	18.796	0	0	0	0	73.2064	192	58	12.2	4.8	3.4	0	0	0	0
606	Ctrl0606	71	1	20.4366	1	0	0	0	77.0691	186	99	13	4.7	5.4	0	0	0	0
607	Ctrl0607	70	0	20.4689	0	0	0	0	88.4751	217	48	12.7	4.4	4.9	0	0	0	0
608	Ctrl0608	49	0	22.2772	1	0	1	0	69.3143	206	57	14.2	4.4	5.3	0	0	0	0
609	Ctrl0609	60	0	19.4903	0	0	0	0	86.8716	273	44	12.3	4.6	4.2	0	0	0	0
610	Ctrl0610	70	0	20.8403	1	0	0	0	99.0481	229	28	13.1	4.4	5.6	0	0	0	0
611	Ctrl0611	43	0	18.9757	0	0	0	0	93.688	201	57	11.3	4.3	3.5	0	0	0	0
612	Ctrl0612	62	1	22.7842	1	1	1	0	62.0555	148	115	14.8	4.6	5.9	0	0	0	0
613	Ctrl0613	32	1	21.4966	0	0	0	0	83.5583	184	128	17.2	4.8	6.2	0	0	0	0
614	Ctrl0614	33	0	19.5388	0	0	0	0	77.6418	230	88	13.2	4.5	3.9	0	0	0	0
615	Ctrl0615	43	1	22.6892	0	0	0	0	63.8193	231	180	14.4	4.5	8.1	0	0	0	0
616	Ctrl0616	35	0	18.9526	0	0	0	0	81.4175	161	53	12.8	4.7	3.9	0	0	0	0
617	Ctrl0617	58	0	20.1237	0	0	0	0	70.4306	222	60	12.3	4.3	4.5	0	0	0	0
618	Ctrl0618	41	1	20.8152	0	0	0	0	68.3174	234	79	14.8	4.9	6.8	0	0	0	0
619	Ctrl0619	34	0	20.3355	0	0	0	0	76.9794	203	78	12.5	4.9	6.7	0	0	0	0
620	Ctrl0620	42	1	21.5709	0	0	0	0	82.455	251	301	14.7	4.9	5.4	0	0	0	0
621	Ctrl0621	63	0	21.5529	1	0	1	0	71.1336	183	55	11.7	4.4	4.9	0	0	0	0
622	Ctrl0622	68	1	21.8192	1	0	0	0	91.0522	170	95	14.8	4.5	6.6	0	0	0	0
623	Ctrl0623	61	0	20.4579	1	1	0	1	57.0233	186	78	12.5	4.4	4.9	0	0	0	0
624	Ctrl0624	60	0	22.144	1	1	1	1	38.3586	136	72	11.8	3.8	4.4	0	0	0	0
625	Ctrl0625	58	0	21.7811	0	0	0	0	66.0397	191	117	15.1	4.4	5.5	0	0	0	0
626	Ctrl0626	44	0	19.0281	0	0	0	0	76.242	216	58	11.7	4.5	3.8	0	0	0	0
627	Ctrl0627	51	1	25.8521	1	0	0	0	87.2549	243	545	15.3	4	7.3	0	0	0	0
628	Ctrl0628	61	0	20.5829	0	0	0	0	67.188	221	64	12.7	4.1	4.5	0	0	0	0
629	Ctrl0629	28	0	20.0269	0	0	0	0	86.8022	256	132	12.3	4	3.7	0	0	0	0
630	Ctrl0630	60	0	19.5212	0	0	0	0	80.339	222	43	13	4.6	3.9	0	0	0	0
631	Ctrl0631	55	0	21.8474	0	0	0	0	73.9607	244	69	14.8	4.5	6.7	0	0	0	0
632	Ctrl0632	38	0	20.2852	0	0	0	0	70.1631	155	91	13.2	4.4	4.8	0	0	0	0
633	Ctrl0633	53	0	21.176	0	0	0	0	84.85	260	141	12.8	4.1	4.8	0	0	0	0
634	Ctrl0634	59	0	19.9035	1	0	0	0	82.2782	162	61	13.3	4.5	4	0	0	0	0
635	Ctrl0635	63	0	20.438	0	0	0	0	79.2219	239	50	12.8	4.1	4.3	0	0	0	0
636	Ctrl0636	34	0	18.9344	0	0	0	0	74.6432	270	91	11.4	4.5	3.7	0	0	0	0
637	Ctrl0637	38	0	20.4582	0	0	0	0	86.6757	159	142	11.2	4	4.6	0	0	0	0
638	Ctrl0638	12	0	19.1255	0	0	0	0	135.134	163	82	12.9	4.6	4.3	0	0	0	0
639	Ctrl0639	39	0	20.2407	0	0	0	0	90.9118	230	75	13.5	4.3	4.5	0	0	0	0
640	Ctrl0640	55	0	20.8896	0	0	0	0	70.3455	237	83	13.2	4.3	5.2	0	0	0	0
641	Ctrl0641	59	1	19.0207	1	0	0	0	77.9046	192	55	14.3	4.6	2.9	0	0	0	0
642	Ctrl0642	23	1	20.8668	0	0	0	0	99.3352	207	145	14.2	4.7	6.5	0	0	0	0
643	Ctrl0643	23	0	18.3895	0	0	0	0	112.118	163	61	10.1	4.7	4.6	0	0	0	0
644	Ctrl0644	34	0	20.1127	0	0	0	0	82.0976	187	50	13.7	4.5	5.1	0	0	0	0
645	Ctrl0645	54	0	19.3076	0	0	0	0	75.6433	196	80	12.6	4.4	3	0	0	0	0
646	Ctrl0646	36	0	20.4549	0	0	0	0	94.8113	205	84	12.1	4.3	5.6	0	0	0	0
647	Ctrl0647	57	0	20.9089	0	0	0	0	70.783	324	133	13.1	4.3	4.6	0	0	0	0
648	Ctrl0648	26	1	20.0991	0	0	0	0	79.6342	144	35	15.3	4.6	5.6	0	0	0	0
649	Ctrl0649	29	1	19.297	1	0	0	0	114.385	123	38	15.2	4.3	3.4	0	0	0	0
650	Ctrl0650	73	1	24.6151	1	1	1	1	53.6843	178	101	15.1	4.2	7.9	0	0	0	0
651	Ctrl0651	36	1	28.1315	0	0	0	0	83.9424	249	967	16.3	4.8	7.9	0	0	0	0
652	Ctrl0652	35	0	18.4866	0	0	0	0	80.089	156	69	9.2	4.5	4.3	0	0	0	0
653	Ctrl0653	55	0	19.4417	0	0	0	0	68.1179	209	56	14.5	4.7	3.2	0	0	0	0
654	Ctrl0654	32	1	20.134	0	0	0	0	85.7116	202	67	14.6	4.8	5.9	0	0	0	0
655	Ctrl0655	35	0	20.0851	0	0	0	0	66.8797	178	47	13.5	4.3	4.7	0	0	0	0
656	Ctrl0656	30	1	20.5879	1	0	0	0	94.5941	217	41	16.1	5.1	7	0	0	0	0
657	Ctrl0657	23	0	18.7713	0	0	0	0	96.6388	186	41	13.7	4.9	4.1	0	0	0	0
658	Ctrl0658	28	0	20.0271	0	0	0	0	99.9819	172	96	12.7	4.2	4.4	0	0	0	0
659	Ctrl0659	35	1	20.9773	0	0	0	0	86.8844	198	135	14.9	4.8	6.3	0	0	0	0
660	Ctrl0660	57	1	21.4622	1	0	0	0	80.9179	199	105	15.4	4.9	6.8	0	0	0	0
661	Ctrl0661	59	1	23.674	1	0	0	1	54.7801	205	208	15.6	4.3	7.9	0	0	0	0
662	Ctrl0662	55	1	20.7739	0	0	0	1	57.6279	243	90	15.1	4.3	4.6	0	0	0	0
663	Ctrl0663	30	1	22.7771	0	0	0	0	67.1896	175	199	16.3	4.7	7.9	0	0	0	0
664	Ctrl0664	36	1	20.0096	0	0	0	0	77.8398	171	108	16.2	4.8	4.2	0	0	0	0
665	Ctrl0665	16	0	18.7691	0	0	0	0	113.127	227	63	13.1	4.7	3.9	0	0	0	0
666	Ctrl0666	18	0	18.7176	0	0	0	0	113.499	236	64	13.6	4.8	3.7	0	0	0	0
667	Ctrl0667	42	0	20.7642	0	0	0	0	88.9986	208	93	14.4	4.5	5.1	0	0	0	0
668	Ctrl0668	47	1	22.2258	0	0	0	0	84.3253	292	255	14.6	4.8	6.8	0	0	0	0
669	Ctrl0669	27	0	19.3072	0	0	0	0	116.296	144	59	12.4	4.3	4	0	0	0	0
670	Ctrl0670	45	0	19.5026	1	0	0	0	90.6685	220	74	13	4.4	3.5	0	0	0	0
671	Ctrl0671	61	0	19.4445	0	0	0	0	84.7422	203	108	13.1	4.7	3.1	0	0	0	0
672	Ctrl0672	41	0	20.3734	0	0	0	0	80.4667	201	141	12.6	3.9	3.4	0	0	0	0
673	Ctrl0673	30	1	19.3956	0	0	0	0	93.3013	141	79	13.4	4.7	4.9	0	0	0	0
674	Ctrl0674	37	1	22.1508	0	0	0	0	97.1075	240	215	14	4.8	7.8	0	0	0	0
675	Ctrl0675	29	0	19.2135	0	0	0	0	100.881	171	36	12.3	4.6	4.8	0	0	0	0
676	Ctrl0676	55	1	21.3017	1	0	0	1	57.6279	206	110	14.7	4.3	5.5	0	0	0	0
677	Ctrl0677	54	0	20.9206	0	0	0	0	82.8055	170	122	10.8	4.1	5.6	0	0	0	0
678	Ctrl0678	33	0	19.4167	0	0	0	0	129.031	176	82	13.5	4.5	3.6	0	0	0	0
679	Ctrl0679	28	1	20.827	0	0	0	0	93.8825	256	168	14.4	5.1	6.8	0	0	0	0
680	Ctrl0680	33	0	20.348	0	0	0	0	76.4462	162	89	13.4	4.1	4.3	0	0	0	0
681	Ctrl0681	35	0	19.7742	0	0	0	0	105.68	208	80	12.6	4.6	4.9	0	0	0	0
682	Ctrl0682	53	0	21.1104	0	0	0	0	62.8437	251	111	13.2	4.6	6	0	0	0	0
683	Ctrl0683	56	0	20.0496	0	0	0	0	60.9686	277	121	13.2	4.3	3.2	0	0	0	0
684	Ctrl0684	59	0	20.5057	0	0	0	0	67.8339	208	67	13.5	4.2	4.2	0	0	0	0
685	Ctrl0685	29	0	20.1769	0	0	0	0	79.3344	204	64	13.7	4.5	5.2	0	0	0	0
686	Ctrl0686	61	0	20.8591	1	0	0	0	70.5877	160	101	14.5	4.8	5.2	0	0	0	0
687	Ctrl0687	75	1	21.665	1	0	0	0	75.8663	188	132	15.2	4.4	5.2	0	0	0	0
688	Ctrl0688	69	0	21.1678	0	0	0	1	55.8142	166	45	12.2	3.5	4.4	0	0	0	0
689	Ctrl0689	59	0	21.177	0	0	0	0	68.9423	272	35	14	4.1	5.3	0	0	0	0
690	Ctrl0690	53	0	20.6175	0	0	0	0	69.9543	219	58	13.3	4.5	5.5	0	0	0	0
691	Ctrl0691	41	1	22.6799	0	0	0	0	71.5041	276	180	14.3	4.5	8.2	0	0	0	0
692	Ctrl0692	53	0	20.7222	0	0	0	0	63.7734	270	127	13.6	4.6	4.9	0	0	0	0
693	Ctrl0693	41	0	19.3607	0	0	0	0	94.9774	190	32	12.5	4.2	3.7	0	0	0	0
694	Ctrl0694	35	0	19.5578	0	1	0	0	95.581	209	37	13.4	4.5	4.4	0	0	0	0
695	Ctrl0695	38	0	19.8349	0	0	0	0	80.8576	167	77	12.9	4.3	4.1	0	0	0	0
696	Ctrl0696	38	1	20.8245	0	0	0	0	102.495	201	101	15.9	4.7	5.6	0	0	0	0
697	Ctrl0697	36	0	19.295	0	0	0	0	84.9784	260	44	13.6	4.8	4.4	0	0	0	0
698	Ctrl0698	28	1	21.6683	0	0	0	0	89.0601	182	106	15.5	4.8	7.8	0	0	0	0
699	Ctrl0699	65	0	21.3329	0	0	0	0	77.0598	215	73	13.7	4.2	5.3	0	0	0	0
700	Ctrl0700	59	0	20.367	0	0	0	0	75.0473	196	66	13.8	4.5	4.5	0	0	0	0
701	Ctrl0701	37	0	19.3605	0	0	0	0	87.3417	143	68	12.9	4.3	3.4	0	0	0	0
702	Ctrl0702	30	1	19.9538	0	0	0	1	58.279	156	47	13.4	4.4	5.6	0	0	0	0
703	Ctrl0703	55	0	19.3228	0	0	0	0	82.3705	173	107	13.4	4.6	2.7	0	0	0	0
704	Ctrl0704	37	0	18.8456	1	0	0	0	77.5546	241	101	9.8	4.3	3.7	0	0	0	0
705	Ctrl0705	57	0	20.6121	1	0	0	0	84.7213	244	121	13.3	4.9	5.5	0	0	0	0
706	Ctrl0706	36	0	19.9435	0	0	0	0	86.479	170	80	13.7	4.3	3.9	0	0	0	0
707	Ctrl0707	41	0	20.449	0	0	0	0	96.9033	171	40	13.2	4.3	5.4	0	0	0	0
708	Ctrl0708	70	0	18.9354	1	0	0	0	96.7449	245	48	12	4.6	3	0	0	0	0
709	Ctrl0709	58	0	20.6535	0	0	0	0	102.11	199	81	13.1	4.1	4.3	0	0	0	0
710	Ctrl0710	40	0	20.0735	1	0	0	0	88.5815	193	66	13.7	4.7	5.1	0	0	0	0
711	Ctrl0711	38	1	21.3496	0	0	0	0	87.1813	214	104	15	4.8	7.2	0	0	0	0
712	Ctrl0712	31	0	20.096	0	0	0	0	111.775	205	100	15	4.3	3.4	0	0	0	0
713	Ctrl0713	38	1	20.7659	0	0	0	0	86.0045	238	99	15.5	4.6	5.5	0	0	0	0
714	Ctrl0714	32	0	20.549	0	0	0	0	78.3305	173	41	13.8	4.5	6	0	0	0	0
715	Ctrl0715	44	0	20.2722	0	0	0	0	71.4888	215	112	13.8	4.7	4.7	0	0	0	0
716	Ctrl0716	45	0	19.3576	0	0	0	0	87.2537	189	41	14.8	4.7	3.4	0	0	0	0
717	Ctrl0717	44	0	19.6213	0	0	0	0	93.0719	185	74	11.5	4.3	4.3	0	0	0	0
718	Ctrl0718	22	0	18.7376	0	0	0	0	96.2077	152	50	13.2	4.5	3.3	0	0	0	0
719	Ctrl0719	33	1	20.6086	0	0	0	0	88.3641	152	49	16.4	4.5	5.3	0	0	0	0
720	Ctrl0720	28	1	19.9619	0	0	0	0	95.1671	192	52	14.5	4.6	5.5	0	0	0	0
721	Ctrl0721	27	0	19.3659	0	0	0	0	147.659	227	144	10.1	3.8	3.1	0	0	0	0
722	Ctrl0722	30	1	22.307	1	0	0	0	87.3139	212	277	15.2	4.8	6.9	0	0	0	0
723	Ctrl0723	30	0	19.2901	0	0	0	0	108.182	182	50	13.5	4.6	4.1	0	0	0	0
724	Ctrl0724	73	0	22.4776	1	0	0	0	63.8128	229	187	13.8	4.5	6.3	0	0	0	0
725	Ctrl0725	62	1	22.6313	1	0	0	0	77.8814	214	211	16.5	4.5	5.9	0	0	0	0
726	Ctrl0726	33	1	22.0996	0	0	0	0	76.1003	219	93	16.6	4.5	7.3	0	0	0	0
727	Ctrl0727	35	1	21.1241	0	0	0	0	75.7066	191	78	15.3	4.6	6.6	0	0	0	0
728	Ctrl0728	27	1	24.8192	0	0	0	0	109.578	208	428	17.4	4.7	8.2	0	0	0	0
729	Ctrl0729	33	0	19.5656	0	0	0	0	93.6096	121	28	13	4.5	4.8	0	0	0	0
730	Ctrl0730	39	0	18.9424	0	0	0	0	72.8675	300	53	13.4	4.9	3.9	0	0	0	0
731	Ctrl0731	39	1	20.0938	0	0	0	0	76.072	209	82	16.2	5.2	5.5	0	0	0	0
732	Ctrl0732	32	0	19.9319	0	0	0	0	94.44	185	81	13.5	4.3	4.1	0	0	0	0
733	Ctrl0733	59	0	21.899	1	0	0	0	80.7275	205	129	13	4.3	6.4	0	0	0	0
734	Ctrl0734	58	0	19.4154	1	0	0	0	91.4186	255	67	12.4	4.3	3.1	0	0	0	0
735	Ctrl0735	62	1	21.923	1	0	0	0	72.7636	258	306	15.2	4.7	4.6	0	0	0	0
736	Ctrl0736	23	0	18.723	0	0	0	0	87.4841	219	47	13.6	4.6	3.3	0	0	0	0
737	Ctrl0737	59	0	20.8057	0	0	0	1	59.2094	164	79	14.1	4.3	4.5	0	0	0	0
738	Ctrl0738	19	0	19.6641	0	1	0	0	84.3581	193	58	12.1	4.1	4.6	0	0	0	0
739	Ctrl0739	37	0	19.3709	0	0	0	0	70.7022	179	46	13.5	4.7	4.3	0	0	0	0
740	Ctrl0740	36	0	18.6694	0	0	0	0	104.829	175	46	12.4	4.5	3.2	0	0	0	0
741	Ctrl0741	67	1	21.097	0	0	0	0	76.167	199	67	13.4	4.4	6.2	0	0	0	0
742	Ctrl0742	56	0	21.0312	0	0	1	0	98.5466	201	56	14.6	4.2	2.2	0	0	0	0
743	Ctrl0743	32	0	18.512	0	0	0	0	92.7194	161	51	10.6	4.4	3.7	0	0	0	0
744	Ctrl0744	23	1	21.5992	0	0	0	0	86.4176	278	96	17.2	4.9	7.3	0	0	0	0
745	Ctrl0745	39	0	18.8961	0	0	0	0	120.004	199	77	13.7	4.7	2.9	0	0	0	0
746	Ctrl0746	61	1	21.9166	0	1	0	1	54.8083	227	51	15.4	4.4	7	0	0	0	0
747	Ctrl0747	55	0	21.4514	0	1	0	1	59.5677	175	77	13.4	4.4	6.4	0	0	0	0
748	Ctrl0748	16	1	20.4269	0	0	0	0	92.5955	194	69	14.5	4.6	6.5	0	0	0	0
749	Ctrl0749	50	1	23.4845	0	0	0	0	78.4305	231	340	15.1	4.4	6.7	0	0	0	0
750	Ctrl0750	50	0	19.7446	0	0	0	0	87.9679	206	80	11.6	4.3	4.2	0	0	0	0
751	Ctrl0751	28	0	19.581	0	0	0	0	92.947	183	68	13.8	4.6	4.3	0	0	0	0
752	Ctrl0752	33	1	23.7479	0	0	0	0	98.8664	166	494	14.9	4.4	5.9	0	0	0	0
753	Ctrl0753	29	0	19.3368	0	0	0	0	95.3763	213	47	13.6	4.6	4.2	0	0	0	0
754	Ctrl0754	31	1	20.654	0	0	0	0	81.253	171	70	15.4	4.8	6.4	0	0	0	0
755	Ctrl0755	31	0	18.4962	0	0	0	0	90.2711	185	45	12.2	4.6	3.4	0	0	0	0
756	Ctrl0756	53	0	20.2488	0	0	0	0	90.0203	190	81	13.6	4.5	4.4	0	0	0	0
757	Ctrl0757	37	0	19.5342	0	0	0	0	87.3417	179	48	12	4.2	4.2	0	0	0	0
758	Ctrl0758	38	0	19.7888	0	0	0	0	73.4128	195	40	11.6	4.1	4.7	0	0	0	0
759	Ctrl0759	47	0	21.4636	1	0	0	0	69.0681	192	96	12.6	4.2	6.4	0	0	0	0
760	Ctrl0760	14	1	20.8789	0	0	0	0	121.072	134	79	14.7	4.8	7.6	0	0	0	0
761	Ctrl0761	54	1	23.1217	1	0	1	0	85.8352	216	101	16.5	4.8	6.5	0	0	0	0
762	Ctrl0762	37	0	18.9984	0	1	0	0	77.5546	234	39	12.8	4.4	3.4	0	0	0	0
763	Ctrl0763	40	0	19.3292	0	0	0	0	103.89	150	40	12	4.4	4.3	0	0	0	0
764	Ctrl0764	45	0	18.8619	0	0	0	0	94.3486	175	32	13.1	4.3	2.6	0	0	0	0
765	Ctrl0765	35	1	21.7347	0	0	0	0	115.925	246	187	14.9	4.8	7	0	0	0	0
766	Ctrl0766	33	0	20.0474	0	0	0	0	81.453	170	117	13.4	4.7	4.8	0	0	0	0
767	Ctrl0767	34	0	18.9664	0	0	0	0	104.365	135	103	10.8	4.1	3	0	0	0	0
768	Ctrl0768	12	0	18.4377	0	0	0	0	160.489	177	115	11.5	4.6	3.4	0	0	0	0
769	Ctrl0769	38	0	20.4824	1	0	0	0	91.5921	204	54	14	4.1	4.5	0	0	0	0
770	Ctrl0770	37	1	21.4599	0	0	0	0	98.5839	183	113	14.3	4.2	6.3	0	0	0	0
771	Ctrl0771	53	0	20.7533	0	0	0	0	76.0502	200	48	13.5	4.3	5.3	0	0	0	0
772	Ctrl0772	37	1	20.4043	0	0	0	0	87.8511	152	61	14.3	4.3	5.3	0	0	0	0
773	Ctrl0773	35	0	19.058	0	0	0	0	92.0421	192	49	13.4	4.3	2.9	0	0	0	0
774	Ctrl0774	58	1	22.1863	0	1	0	0	63.9835	237	142	15.1	4.4	6.6	0	0	0	0
775	Ctrl0775	61	1	21.2241	0	0	0	0	77.1628	197	73	14.7	4.2	5.4	0	0	0	0
776	Ctrl0776	57	0	20.073	0	0	0	0	62.4555	203	74	13	4.3	3.9	0	0	0	0
777	Ctrl0777	44	1	19.7265	0	0	0	0	85.9368	174	67	14.1	4.3	3.9	0	0	0	0
778	Ctrl0778	41	0	19.4242	0	0	0	0	105.415	190	92	12.8	4.5	3.6	0	0	0	0
779	Ctrl0779	27	1	20.1793	0	0	0	0	107.914	182	76	15.3	4.6	5.2	0	0	0	0
780	Ctrl0780	56	1	22.1723	1	0	0	0	70.2761	217	221	13.3	4.4	6.6	0	0	0	0
781	Ctrl0781	28	1	21.7042	0	0	0	0	79.7748	187	85	18.2	5.1	7.4	0	0	0	0
782	Ctrl0782	29	0	19.3822	0	0	0	0	137.317	153	45	12.6	4.5	4.6	0	0	0	0
783	Ctrl0783	23	0	20.1293	0	0	0	0	87.4841	163	93	13.1	4.3	4.8	0	0	0	0
784	Ctrl0784	50	1	23.9276	0	0	0	0	63.1244	185	430	15.8	4.4	6	0	0	0	0
785	Ctrl0785	23	0	21.07	0	0	0	0	87.4841	275	176	13.6	4.7	6.1	0	0	0	0
786	Ctrl0786	41	1	21.4635	0	0	0	0	84.1492	173	51	15.1	4.1	6.3	0	0	0	0
787	Ctrl0787	60	0	20.0657	1	0	0	0	86.8716	184	53	13.1	4.3	4	0	0	0	0
788	Ctrl0788	45	0	20.4452	0	0	0	0	84.0769	216	220	13.8	4.6	3.4	0	0	0	0
789	Ctrl0789	31	0	20.6207	0	0	0	0	76.6485	223	62	14.5	4.4	5.3	0	0	0	0
790	Ctrl0790	24	1	20.294	0	0	0	0	84.3647	168	101	16.2	5.2	6.1	0	0	0	0
791	Ctrl0791	71	1	20.724	0	0	0	0	77.0691	259	76	14.8	4.2	4.1	0	0	0	0
792	Ctrl0792	71	0	21.8331	0	0	0	0	75.1316	218	105	14.9	4.3	5.2	0	0	0	0
793	Ctrl0793	72	0	20.387	1	0	0	0	87.7627	213	57	12.6	4.3	4.4	0	0	0	0
794	Ctrl0794	57	0	21.6482	1	0	0	1	56.5754	234	133	15.4	4.6	5.4	0	0	0	0
795	Ctrl0795	79	0	19.3547	1	0	0	0	95.6688	212	81	13.1	4.7	2.7	0	0	0	0
796	Ctrl0796	40	1	21.623	0	0	0	0	76.4501	220	102	16	4.4	6.2	0	0	0	0
797	Ctrl0797	31	0	19.0998	0	0	0	0	84.3032	181	83	11	4.5	4.4	0	0	0	0
798	Ctrl0798	38	0	19.6983	0	0	0	0	107.74	228	61	12.7	4.1	3.7	0	0	0	0
799	Ctrl0799	38	0	19.669	0	0	0	0	103.214	207	70	11.8	4.4	4.7	0	0	0	0
800	Ctrl0800	46	0	20.0374	0	0	0	0	67.4155	232	53	13.8	4.2	3.8	0	0	0	0
801	Ctrl0801	34	0	18.9166	0	0	0	0	80.7581	146	43	11.6	4.3	3.7	0	0	0	0
802	Ctrl0802	41	0	20.2559	0	0	0	0	89.6163	175	50	13.7	4.4	4.9	0	0	0	0
803	Ctrl0803	38	0	19.1244	0	0	0	0	97.0714	159	45	12.6	4	2.7	0	0	0	0
804	Ctrl0804	46	1	22.519	1	1	0	1	48.5217	159	85	15	4.6	8.8	0	0	0	0
805	Ctrl0805	38	0	20.8782	0	0	0	0	91.5921	184	46	12.6	4.3	6.5	0	0	0	0
806	Ctrl0806	42	1	19.9669	0	0	0	0	95.0621	145	41	13.5	4.2	4.8	0	0	0	0
807	Ctrl0807	26	0	19.2888	0	0	0	0	100.239	206	47	12.8	4.5	4.4	0	0	0	0
808	Ctrl0808	74	1	22.1854	1	0	1	0	75.0778	194	112	15.2	5	5.2	0	0	0	0
809	Ctrl0809	73	1	21.892	0	1	0	1	44.7533	195	84	12.6	4.3	7.4	0	0	0	0
810	Ctrl0810	66	0	20.6344	1	1	0	0	91.9526	203	87	13.4	4.5	4.7	0	0	0	0
811	Ctrl0811	65	0	21.0967	0	1	0	0	90.3771	228	122	13.7	4.3	4.5	0	0	0	0
812	Ctrl0812	64	1	22.3757	1	0	1	0	92.6503	189	52	14.1	4.4	5.8	0	0	0	0
813	Ctrl0813	54	1	22.1953	0	0	0	0	91.2153	200	64	14.5	4.3	7.8	0	0	0	0
814	Ctrl0814	68	1	20.8092	1	0	0	0	80.3401	242	86	15.4	4.5	4.6	0	0	0	0
815	Ctrl0815	70	0	19.6158	0	0	0	0	92.4333	195	58	13	4.4	3.1	0	0	0	0
816	Ctrl0816	65	1	21.8443	1	0	0	0	77.9246	244	175	14.9	4.2	5	0	0	0	0
817	Ctrl0817	78	1	20.297	0	1	0	0	66.3722	176	54	14.4	4.2	3.6	0	0	0	0
818	Ctrl0818	73	0	19.6068	1	0	0	0	80.4851	175	51	12	4.4	3.6	0	0	0	0
819	Ctrl0819	65	0	20.8152	1	0	0	0	63.915	163	74	12.8	4.4	5.3	0	0	0	0
820	Ctrl0820	65	0	19.8308	0	0	0	0	88.4774	216	169	11.4	4.4	3.1	0	0	0	0
821	Ctrl0821	66	1	20.1953	1	0	0	0	75.4377	212	48	14.3	4.1	3.7	0	0	0	0
822	Ctrl0822	57	1	25.0231	1	0	0	0	80.9179	226	568	16.5	4.6	6.1	0	0	0	0
823	Ctrl0823	60	1	20.8528	1	0	0	0	80.8839	168	56	14.8	4.1	4.7	0	0	0	0
824	Ctrl0824	69	0	23.088	0	0	0	1	54.2895	287	118	15.2	4.7	8.1	0	0	0	0
825	Ctrl0825	48	0	19.4104	0	0	0	0	73.1483	221	79	13	4.8	4.1	0	0	0	0
826	Ctrl0826	64	0	19.8406	1	0	0	0	92.7682	263	126	12.6	5.2	4.9	0	0	0	0
827	Ctrl0827	75	0	20.3827	1	0	0	1	52.2903	234	113	12.1	4.1	3.4	0	0	0	0
828	Ctrl0828	64	1	24.2776	1	0	0	0	91.1386	229	271	18	4.4	7	0	0	0	0
829	Ctrl0829	39	1	21.9059	1	0	0	0	62.9536	171	127	14.3	5	8.7	0	0	0	0
830	Ctrl0830	60	0	20.0712	0	0	0	0	73.3902	230	58	13	4.3	4	0	0	0	0
831	Ctrl0831	47	1	20.6798	0	0	0	0	68.7556	207	62	14.6	4.3	5.3	0	0	0	0
832	Ctrl0832	58	0	19.977	0	0	0	0	79.6215	216	98	12.6	4.6	4.3	0	0	0	0
833	Ctrl0833	44	0	19.8794	0	0	0	0	94.9591	187	61	12.8	4.5	4.7	0	0	0	0
834	Ctrl0834	46	0	20.9115	0	0	0	0	82.051	186	91	12.3	4.3	5.9	0	0	0	0
835	Ctrl0835	73	0	21.0568	0	0	0	0	85.5785	220	73	13.8	4.2	4.5	0	0	0	0
836	Ctrl0836	65	1	21.9905	0	0	0	0	67.3336	168	172	15.7	4.6	5.8	0	0	0	0
837	Ctrl0837	63	0	20.4555	0	0	0	0	91.1914	166	64	14.3	4.2	3.6	0	0	0	0
838	Ctrl0838	65	0	20.5561	0	0	0	0	111.765	234	51	13.7	3.9	3.5	0	0	0	0
839	Ctrl0839	67	0	20.5915	0	0	0	0	75.0007	207	193	12.7	4.7	4.1	0	0	0	0
840	Ctrl0840	59	0	20.6446	0	0	1	0	101.61	204	63	14.2	4.4	2	0	0	0	0
841	Ctrl0841	42	0	18.5492	0	0	0	0	123.469	178	70	12.2	4.5	2.6	0	0	0	0
842	Ctrl0842	77	1	23.0383	0	1	0	0	71.1866	175	89	12.9	4	8.4	0	0	0	0
843	Ctrl0843	72	0	22.8961	1	0	1	1	50.1889	212	42	12.7	4.6	7.1	0	0	0	0
844	Ctrl0844	60	0	20.1605	0	0	0	0	80.339	231	69	13.1	4.4	4.2	0	0	0	0
845	Ctrl0845	39	1	21.2336	0	0	0	0	76.072	195	97	15.4	5	7.3	0	0	0	0
846	Ctrl0846	49	1	20.3904	0	0	0	0	83.3228	214	79	16.2	4.4	3.9	0	0	0	0
847	Ctrl0847	64	0	21.7114	1	0	0	0	87.0392	183	191	12.8	4.5	5.7	0	0	0	0
848	Ctrl0848	65	1	20.1379	0	0	0	0	61.925	207	168	13.5	4.9	4.4	0	0	0	0
849	Ctrl0849	66	0	20.3564	0	0	0	0	86.2739	210	64	13.4	4.2	3.8	0	0	0	0
850	Ctrl0850	63	0	20.5843	1	1	1	1	28.2208	133	66	10.5	4.5	3.9	0	0	0	0
851	Ctrl0851	52	0	19.1945	0	0	0	0	70.3377	177	45	12.1	4.2	3.1	0	0	0	0
852	Ctrl0852	58	0	20.0753	0	0	0	0	85.9776	221	85	13.3	4.7	4.5	0	0	0	0
853	Ctrl0853	62	1	20.7169	0	0	0	0	68.2529	194	149	13.9	4.4	4.4	0	0	0	0
854	Ctrl0854	55	0	20.6306	0	0	0	0	76.5747	219	90	13.4	4.8	5.7	0	0	0	0
855	Ctrl0855	65	1	21.6224	0	1	0	0	67.3336	223	61	14.8	4.6	7	0	0	0	0
856	Ctrl0856	54	1	21.2795	0	0	0	0	79.9099	240	99	13.1	4.4	6.7	0	0	0	0
857	Ctrl0857	74	0	20.5217	0	0	1	0	83.487	149	61	12.9	4.7	2.7	0	0	0	0
858	Ctrl0858	72	1	22.7186	1	0	0	1	58.7786	234	116	14	4.4	8	0	0	0	0
859	Ctrl0859	63	0	19.2335	0	0	0	0	80.7436	224	55	12.7	4.6	3.3	0	0	0	0
860	Ctrl0860	50	0	19.3534	0	0	0	0	95.3969	207	47	12.2	4.3	3.6	0	0	0	0
861	Ctrl0861	42	1	21.2596	1	0	0	0	88.33	166	90	16	4.6	6.1	0	0	0	0
862	Ctrl0862	48	0	18.9238	0	0	0	0	85.6524	204	40	13.8	4.8	3.3	0	0	0	0
863	Ctrl0863	47	0	20.0789	0	0	0	0	91.3266	223	57	12.7	4.3	4.6	0	0	0	0
864	Ctrl0864	62	1	25.2645	1	0	1	0	90.4942	203	92	15.9	4.2	9.1	0	0	0	0
865	Ctrl0865	56	0	18.6461	0	0	0	0	96.3925	243	49	13.3	4.8	2.7	0	0	0	0
866	Ctrl0866	42	0	20.3792	0	0	0	0	78.5681	163	80	13.8	4.2	4.2	0	0	0	0
867	Ctrl0867	44	1	22.7301	0	0	0	0	91.0314	190	215	15.7	4.1	6.1	0	0	0	0
868	Ctrl0868	63	0	19.5343	0	0	0	0	83.9612	181	36	11.9	4.3	3.8	0	0	0	0
869	Ctrl0869	46	1	20.9994	0	0	0	0	91.2252	215	89	14.4	4.4	5.9	0	0	0	0
870	Ctrl0870	69	0	20.6652	0	0	0	0	80.2008	252	102	14.4	5	5.1	0	0	0	0
871	Ctrl0871	60	1	20.764	1	0	0	0	68.0518	198	85	14.6	4.8	5.9	0	0	0	0
872	Ctrl0872	46	0	19.5886	0	0	0	0	104.27	201	93	13.6	4.5	3.3	0	0	0	0
873	Ctrl0873	56	1	21.0573	1	0	0	0	67.7455	234	141	14.7	4.8	5.8	0	0	0	0
874	Ctrl0874	77	0	20.5492	1	0	0	1	52.6069	228	138	10.6	4.4	4.8	0	0	0	0
875	Ctrl0875	64	1	20.4313	1	0	0	0	75.0668	126	99	14.7	4.3	3.8	0	0	0	0
876	Ctrl0876	62	0	20.0976	1	0	0	0	91.6111	175	76	13.8	4.5	3.8	0	0	0	0
877	Ctrl0877	63	1	21.0516	1	0	0	0	96.2565	199	67	16.2	4.8	5.7	0	0	0	0
878	Ctrl0878	52	1	21.2606	0	0	0	0	88.0711	195	184	15.2	4.5	4.8	0	0	0	0
879	Ctrl0879	60	0	20.7443	0	0	0	0	72.1366	285	125	12.3	4.2	4.5	0	0	0	0
880	Ctrl0880	64	0	19.4161	0	0	0	0	88.872	168	89	12.7	4.7	3.4	0	0	0	0
881	Ctrl0881	50	1	21.014	0	0	0	0	81.6946	192	152	14.6	4.7	5.6	0	0	0	0
882	Ctrl0882	60	0	20.1169	1	0	0	0	64.3932	215	44	12.9	4.6	5	0	0	0	0
883	Ctrl0883	66	1	20.516	0	0	0	0	86.1104	160	35	13.6	4.1	4.8	0	0	0	0
884	Ctrl0884	58	1	20.3669	1	0	0	0	89.3636	197	70	14.7	4.5	4.7	0	0	0	0
885	Ctrl0885	66	1	20.9133	0	0	0	0	74.4067	181	61	13.7	4	4.9	0	0	0	0
886	Ctrl0886	60	1	19.5831	0	1	0	0	77.5297	198	58	13.1	4.4	4	0	0	0	0
887	Ctrl0887	71	0	20.1734	0	0	0	0	65.3746	196	82	13	4.2	3.3	0	0	0	0
888	Ctrl0888	43	1	22.5038	0	0	0	0	78.743	224	245	15.6	4.4	6.1	0	0	0	0
889	Ctrl0889	60	1	21.2254	0	0	0	0	84.5273	201	118	15	4.8	6.1	0	0	0	0
890	Ctrl0890	46	0	19.0085	0	0	0	0	79.2056	156	46	12.5	4.4	3.2	0	0	0	0
891	Ctrl0891	47	0	21.8957	0	0	0	0	87.8268	182	193	12.7	4.5	6.6	0	0	0	0
892	Ctrl0892	48	1	20.7175	1	0	0	0	88.7863	191	87	16.9	4.9	5.2	0	0	0	0
893	Ctrl0893	59	1	22.64	0	0	0	1	59.5442	261	166	14.6	4.6	7.8	0	0	0	0
894	Ctrl0894	54	1	20.6622	0	0	0	0	84.5839	174	70	16.4	4.3	4	0	0	0	0
895	Ctrl0895	51	0	19.5249	1	0	0	0	94.8562	199	117	12.7	4.5	3.2	0	0	0	0
896	Ctrl0896	60	1	21.3894	1	0	0	0	88.4983	142	76	13.8	4	5.7	0	0	0	0
897	Ctrl0897	54	0	20.1099	1	0	0	0	76.9791	220	48	14.1	4.6	4.5	0	0	0	0
898	Ctrl0898	62	0	19.4868	0	0	0	0	67.9679	179	66	12.2	4.9	4.6	0	0	0	0
899	Ctrl0899	47	1	21.0154	0	0	0	0	74.83	160	167	15.4	4.4	4.4	0	0	0	0
900	Ctrl0900	49	0	20.3272	0	0	0	0	83.5695	160	95	11.2	4	4.6	0	0	0	0
901	Ctrl0901	55	1	21.8836	0	0	0	0	85.3843	188	85	15.8	4.4	6.5	0	0	0	0
902	Ctrl0902	72	1	21.0789	1	0	0	0	95.9115	220	102	15.5	4.5	4.7	0	0	0	0
903	Ctrl0903	48	1	21.7943	1	0	0	0	61.1859	251	210	14.7	5.1	7.2	0	0	0	0
904	Ctrl0904	63	0	21.0063	0	0	0	0	76.3375	292	135	14.7	4.9	5.1	0	0	0	0
905	Ctrl0905	39	1	23.1897	0	0	0	0	68.5396	278	306	14.7	4.2	6.7	0	0	0	0
906	Ctrl0906	63	0	19.8268	1	0	0	0	109.906	238	123	12.6	4.4	3.1	0	0	0	0
907	Ctrl0907	56	0	20.0892	0	0	0	0	66.7082	267	56	12.4	4.3	4.5	0	0	0	0
908	Ctrl0908	56	1	20.8129	0	1	0	0	76.9466	213	83	13.3	4.4	5.9	0	0	0	0
909	Ctrl0909	62	0	20.3125	0	0	0	0	78.112	249	90	14.9	4.4	3.2	0	0	0	0
910	Ctrl0910	56	0	18.765	0	0	0	0	72.3417	249	30	12	4.7	3.6	0	0	0	0
911	Ctrl0911	65	1	20.8061	1	0	0	0	73.7247	180	75	14.5	4.5	5.3	0	0	0	0
912	Ctrl0912	54	0	20.6121	1	0	0	0	64.3834	180	84	11.9	4.6	6.1	0	0	0	0
913	Ctrl0913	62	0	22.0262	1	0	0	0	62.8215	238	80	13.4	4.2	6.7	0	0	0	0
914	Ctrl0914	56	0	21.7109	0	0	0	0	65.681	190	53	14.1	4.2	6.3	0	0	0	0
915	Ctrl0915	61	0	19.703	1	0	0	0	79.9588	155	68	12.2	4.6	4.3	0	0	0	0
916	Ctrl0916	52	1	21.8866	0	0	0	0	85.505	276	168	15.4	4.8	6.7	0	0	0	0
917	Ctrl0917	51	0	18.9122	0	0	0	0	75.581	261	65	13	4.5	2.6	0	0	0	0
918	Ctrl0918	57	1	20.777	0	0	0	0	73.5706	211	171	14.4	4.3	3.9	0	0	0	0
919	Ctrl0919	41	1	21.9189	0	0	0	0	74.9879	209	244	14.7	4.7	6.3	0	0	0	0
920	Ctrl0920	46	0	20.1496	0	0	0	1	57.8193	289	179	11	4.2	3.9	0	0	0	0
921	Ctrl0921	56	0	20.0376	0	0	0	0	67.7665	215	40	13.6	4.7	4.9	0	0	0	0
922	Ctrl0922	64	0	20.0405	0	0	0	0	70.8128	269	107	12.5	4.4	3.7	0	0	0	0
923	Ctrl0923	64	1	20.2389	0	1	0	0	108.768	213	70	13.9	4.5	4.7	0	0	0	0
924	Ctrl0924	83	1	21.4633	1	1	0	0	63.5612	156	150	15.3	4.7	5	0	0	0	0
925	Ctrl0925	77	1	21.1338	0	1	0	0	73.1859	190	90	14.2	4.6	5.7	0	0	0	0
926	Ctrl0926	74	0	20.467	1	0	0	0	78.6066	207	95	12.8	4.3	3.9	0	0	0	0
927	Ctrl0927	71	0	20.6072	1	0	0	0	72.441	220	123	13	4	3.1	0	0	0	0
928	Ctrl0928	64	0	18.968	1	0	0	0	92.7682	211	56	12.8	4.5	2.5	0	0	0	0
929	Ctrl0929	66	1	21.0699	1	0	0	0	75.4377	162	64	14.7	4.6	6	0	0	0	0
930	Ctrl0930	66	1	21.5731	1	0	0	1	56.435	219	55	14.1	4.2	6.4	0	0	0	0
931	Ctrl0931	60	0	20.4774	1	0	0	0	77.414	284	79	13	4.1	4	0	0	0	0
932	Ctrl0932	78	0	20.9697	1	1	1	0	77.4279	186	69	11.1	4	2.6	0	0	0	0
933	Ctrl0933	45	1	20.6793	0	0	0	1	45.7406	157	46	15.1	4.3	5.3	0	0	0	0
934	Ctrl0934	80	1	22.0587	0	1	1	1	49.6971	178	84	15.1	4.4	3.8	0	0	0	0
935	Ctrl0935	65	1	23.3655	0	1	0	1	44.3109	189	150	15.3	4.5	8.5	0	0	0	0
936	Ctrl0936	64	0	21.5203	0	0	1	0	87.0392	177	39	13.3	4.5	4.4	0	0	0	0
937	Ctrl0937	71	1	21.6497	1	0	0	0	75.9748	194	56	15.1	4.4	6.3	0	0	0	0
938	Ctrl0938	81	1	22.7681	1	1	1	0	65.6572	174	81	12.9	4	5.3	0	0	0	0
939	Ctrl0939	58	0	21.1786	1	0	0	0	128.842	199	195	13.8	4.6	4.6	0	0	0	0
940	Ctrl0940	55	0	20.3494	1	0	0	0	79.3715	255	110	14.2	4.7	4.3	0	0	0	0
941	Ctrl0941	61	1	19.6438	0	0	0	0	77.1628	162	64	13.6	4.6	4.2	0	0	0	0
942	Ctrl0942	66	0	20.6574	1	0	1	0	71.4099	176	48	9.6	4.4	4.4	0	0	0	0
943	Ctrl0943	61	1	21.8829	1	0	0	0	61.643	181	148	15.9	4.5	5.7	0	0	0	0
944	Ctrl0944	64	1	22.4186	1	0	0	0	86.8742	228	243	14.4	4.3	5.7	0	0	0	0
945	Ctrl0945	64	0	21.6334	0	0	1	0	85.2774	150	83	12.2	4.4	4.4	0	0	0	0
946	Ctrl0946	66	1	22.7207	0	1	0	1	53.0454	219	240	12.5	4.6	7.9	0	0	0	0
947	Ctrl0947	61	0	19.4818	0	0	0	0	70.5877	212	36	12.4	4.6	4.2	0	0	0	0
948	Ctrl0948	40	1	20.4867	0	0	0	0	93.5559	187	119	15.1	4.6	4.9	0	0	0	0
949	Ctrl0949	68	1	20.9337	1	0	0	0	89.5665	165	66	15.9	4.8	5.5	0	0	0	0
950	Ctrl0950	67	0	19.7739	1	0	0	0	72.3579	171	60	13.1	4.4	3.4	0	0	0	0
951	Ctrl0951	74	0	19.5502	1	0	0	0	60.6317	207	57	12.6	4.8	4	0	0	0	0
952	Ctrl0952	69	0	20.7355	1	0	0	0	74.3702	214	72	13.9	4.8	5.4	0	0	0	0
953	Ctrl0953	73	0	19.837	0	0	0	1	59.0469	220	45	12.6	4.5	4	0	0	0	0
954	Ctrl0954	68	1	22.0207	1	0	1	0	69.9375	184	75	14.7	4.6	4.9	0	0	0	0
955	Ctrl0955	54	0	19.9044	1	0	0	0	70.7169	219	38	12	4.4	4.9	0	0	0	0
956	Ctrl0956	62	1	20.8719	0	0	0	0	69.9913	152	35	12.5	4.3	6.6	0	0	0	0
957	Ctrl0957	69	1	20.4953	1	0	0	0	76.6004	173	58	14.5	4.4	4.6	0	0	0	0
958	Ctrl0958	65	0	19.5002	1	0	0	0	71.7235	213	59	12.8	4.9	4.3	0	0	0	0
959	Ctrl0959	90	1	19.9471	1	0	0	0	102.56	172	44	13.1	4.2	3.4	0	0	0	0
960	Ctrl0960	64	1	21.1833	1	1	0	0	60.7995	239	46	14.3	4.6	6.7	0	0	0	0
961	Ctrl0961	49	0	19.9852	0	0	0	0	71.5476	183	133	11.6	4.3	4	0	0	0	0
962	Ctrl0962	74	0	20.6466	1	0	0	0	80.1715	199	47	12.6	3.9	4	0	0	0	0
963	Ctrl0963	68	1	20.5846	1	0	0	0	81.5448	177	78	15.4	4.5	4.3	0	0	0	0
964	Ctrl0964	68	0	19.7092	1	0	0	0	78.9931	197	54	12.2	4.4	3.8	0	0	0	0
965	Ctrl0965	76	0	20.9621	1	0	0	0	63.0795	231	79	13.9	4.5	4.8	0	0	0	0
966	Ctrl0966	41	1	20.5921	1	0	0	0	87.6963	181	81	14.7	4.8	6.2	0	0	0	0
967	Ctrl0967	42	0	20.8097	1	0	0	0	74.784	235	84	14.9	4.4	4.8	0	0	0	0
968	Ctrl0968	71	1	21.174	1	0	0	0	66.4747	214	106	14	4.7	6.1	0	0	0	0
969	Ctrl0969	50	0	19.1127	0	0	0	0	71.134	159	83	9.9	4.2	3.7	0	0	0	0
970	Ctrl0970	47	0	19.7055	1	0	0	0	99.191	162	57	12.9	4.2	3.6	0	0	0	0
971	Ctrl0971	46	0	19.1873	0	0	0	0	83.5482	147	90	11.3	4.4	3.6	0	0	0	0
972	Ctrl0972	42	1	21.8667	0	0	0	0	83.5693	161	44	14.9	4.5	8.1	0	0	0	0
973	Ctrl0973	74	1	20.7828	1	0	0	0	95.1603	188	84	13.6	4.4	5.1	0	0	0	0
974	Ctrl0974	73	0	19.4863	1	0	0	0	69.3736	217	66	13.3	5	3.9	0	0	0	0
975	Ctrl0975	72	0	20.2193	0	0	0	1	56.7259	191	109	12.1	4.9	5.1	0	0	0	0
976	Ctrl0976	52	1	23.5804	0	0	0	0	71.7868	218	218	16.6	4.6	8	0	0	0	0
977	Ctrl0977	45	1	21.1132	1	0	1	0	111.732	204	132	14.4	4.7	3.7	0	0	0	0
978	Ctrl0978	63	0	22.2425	1	0	1	0	107.176	201	90	12.9	4.2	4.6	0	0	0	0
979	Ctrl0979	57	0	19.8872	0	0	0	0	91.8761	163	107	9.2	3.8	4	0	0	0	0
980	Ctrl0980	69	0	21.1655	0	0	0	1	43.9712	211	127	13.1	4.8	5.9	0	0	0	0
981	Ctrl0981	43	0	18.483	0	0	0	0	70.854	203	78	13	4.4	1.7	0	0	0	0
982	Ctrl0982	63	0	20.6086	1	0	0	0	72.3697	230	67	14.6	4.6	4.6	0	0	0	0
983	Ctrl0983	50	0	20.2694	0	0	0	0	86.2809	220	74	14.4	4.5	4.2	0	0	0	0
984	Ctrl0984	49	0	19.7772	0	0	0	0	77.7824	162	60	14.4	4.4	3.3	0	0	0	0
985	Ctrl0985	63	0	20.8386	1	0	0	0	76.3375	249	97	14.8	4.5	4.3	0	0	0	0
986	Ctrl0986	70	0	20.5052	0	0	0	0	74.0637	206	57	12.8	4.4	4.8	0	0	0	0
987	Ctrl0987	60	0	20.7591	0	0	0	0	80.339	196	106	14.5	4.5	4.3	0	0	0	0
988	Ctrl0988	62	1	20.8074	0	0	0	0	81.2958	181	125	13.4	4	4.2	0	0	0	0
989	Ctrl0989	53	0	19.4266	0	0	0	0	69.9543	288	94	14.4	5.3	4.2	0	0	0	0
990	Ctrl0990	75	1	20.5662	0	1	0	1	52.7199	166	66	16	4.9	4.8	0	0	0	0
991	Ctrl0991	61	1	21.0894	0	0	0	0	92.403	164	95	14.6	4.4	5.4	0	0	0	0
992	Ctrl0992	60	0	20.4204	0	0	0	0	76.0267	187	57	12.8	4.5	5.2	0	0	0	0
993	Ctrl0993	72	0	21.7117	1	0	0	1	39.4191	216	139	11.7	4.6	6.9	0	0	0	0
994	Ctrl0994	71	1	20.9101	1	0	0	0	73.8731	219	166	14.1	4.6	4.6	0	0	0	0
995	Ctrl0995	74	1	21.0368	0	0	0	0	86.0137	159	96	12.8	4	4.9	0	0	0	0
996	Ctrl0996	77	0	19.95	0	0	0	0	73.4026	233	79	11.8	4.6	4.3	0	0	0	0
997	Ctrl0997	64	1	23.179	0	0	0	0	81.7502	219	329	15.8	4.8	6.4	0	0	0	0
998	Ctrl0998	48	1	20.4855	0	0	0	0	79.3548	196	54	14.7	4.4	5.2	0	0	0	0
999	Ctrl0999	60	0	18.9945	1	0	0	0	88.6664	252	35	13.5	4.6	2.8	0	0	0	0
1000	Ctrl1000	63	0	20.1083	0	1	0	0	80.7436	195	74	13.5	4.6	4.2	0	0	0	0
1001	Ctrl1001	51	0	21.1734	0	0	0	0	70.7308	218	70	13	4.3	6.1	0	0	0	0
1002	Ctrl1002	64	0	20.6539	0	0	0	0	77.4035	190	74	13.5	4.8	5.6	0	0	0	0
1003	Ctrl1003	78	1	23.2919	1	1	1	1	58.0986	180	67	13.9	4.4	6.9	0	0	0	0
1004	Ctrl1004	79	0	20.8368	1	0	0	0	71.5368	235	115	13.2	4.5	4.4	0	0	0	0
1005	Ctrl1005	77	0	21.2803	0	1	0	1	47.3979	209	126	14.3	4.7	5	0	0	0	0
1006	Ctrl1006	72	0	21.448	0	0	0	0	62.0661	268	144	14	4.4	4.7	0	0	0	0
1007	Ctrl1007	77	0	23.3766	0	0	1	0	68.3195	205	111	14	4.1	5.1	0	0	0	0
1008	Ctrl1008	67	0	20.6276	0	0	0	0	71.1024	181	81	13.4	4.4	4.5	0	0	0	0
1009	Ctrl1009	85	0	23.7635	0	1	1	1	49.7726	150	83	10.9	4.4	8.2	0	0	0	0
1010	Ctrl1010	55	1	20.9658	0	0	0	0	81.7517	235	131	14	4.6	5.7	0	0	0	0
1011	Ctrl1011	65	0	20.0985	0	0	0	0	84.8987	219	79	13.3	4.4	3.7	0	0	0	0
1012	Ctrl1012	70	0	19.3185	0	0	0	0	78.3386	206	52	12.5	4.7	3.6	0	0	0	0
1013	Ctrl1013	60	0	20.6286	0	0	0	0	68.6106	268	102	13.2	4.5	4.8	0	0	0	0
1014	Ctrl1014	65	1	20.7227	1	0	0	0	81.3872	199	80	15.3	4.6	4.9	0	0	0	0
1015	Ctrl1015	60	0	19.6507	1	0	0	0	70.9234	237	48	12.5	4.5	4.1	0	0	0	0
1016	Ctrl1016	68	1	24.1989	1	0	0	0	91.0522	189	375	15.9	4.6	7	0	0	0	0
1017	Ctrl1017	77	0	19.5225	0	0	0	0	64.9295	191	52	10.7	4.1	3.3	0	0	0	0
1018	Ctrl1018	82	1	21.3464	1	1	0	0	68.0495	144	75	12.6	3.8	5.1	0	0	0	0
1019	Ctrl1019	80	1	23.3528	0	0	0	1	58.3425	190	106	14.2	4.1	8.2	0	0	0	0
1020	Ctrl1020	65	1	20.5078	0	1	0	0	76.8323	234	78	15	4.6	4.7	0	0	0	0
1021	Ctrl1021	64	0	22.0184	0	0	1	0	75.9933	214	51	14	4.6	5	0	0	0	0
1022	Ctrl1022	66	1	19.0848	1	1	0	0	107.812	184	58	14.4	4.6	2.7	0	0	0	0
1023	Ctrl1023	62	0	21.1302	0	0	0	0	69.0953	241	106	13	3.9	4.3	0	0	0	0
1024	Ctrl1024	72	0	20.8387	0	0	0	1	55.9205	170	41	11.7	3.4	3.8	0	0	0	0
1025	Ctrl1025	75	1	20.6468	1	0	0	0	65.4373	168	104	13	4.1	4.2	0	0	0	0
1026	Ctrl1026	81	1	21.8089	1	0	1	0	62.4358	190	91	15.9	5	4.2	0	0	0	0
1027	Ctrl1027	64	1	21.0403	0	0	0	0	99.2091	206	74	14.5	4.3	5.3	0	0	0	0
1028	Ctrl1028	73	0	18.7495	1	0	0	0	77.4008	236	91	11.5	4.6	2.3	0	0	0	0
1029	Ctrl1029	84	0	22.164	1	1	0	1	52.7505	209	167	13.8	4.7	6.1	0	0	0	0
1030	Ctrl1030	75	0	20.0654	0	0	0	0	81.4826	241	105	12.4	4.5	3.7	0	0	0	0
1031	Ctrl1031	77	1	20.3819	0	0	0	0	86.4277	167	72	14.1	4.8	5.1	0	0	0	0
1032	Ctrl1032	42	1	20.389	0	0	0	0	78.2687	188	72	15	4.6	5.3	0	0	0	0
1033	Ctrl1033	72	0	21.7182	1	0	1	0	77.7078	183	62	12	4.2	4.2	0	0	0	0
1034	Ctrl1034	41	0	18.7536	0	0	0	0	96.9033	144	52	13	4.5	2.8	0	0	0	0
1035	Ctrl1035	62	0	20.3831	0	0	0	0	65.8156	194	54	12.3	4.6	5.6	0	0	0	0
1036	Ctrl1036	55	1	21.625	0	0	0	0	84.1396	279	89	15.4	4.4	6.2	0	0	0	0
1037	Ctrl1037	55	0	21.5106	1	0	0	0	83.9528	225	181	13.8	4.4	5	0	0	0	0
1038	Ctrl1038	52	1	22.3856	0	0	0	0	64.5328	170	117	14.2	4.3	7.7	0	0	0	0
1039	Ctrl1039	52	0	20.1695	0	0	0	0	62.2792	191	48	12.9	4.6	5.3	0	0	0	0
1040	Ctrl1040	66	0	19.1068	0	0	0	0	70.1901	167	61	12.4	4.4	2.6	0	0	0	0
1041	Ctrl1041	58	0	20.4004	0	0	0	0	93.3814	198	47	14.6	4.8	5.1	0	0	0	0
1042	Ctrl1042	67	0	20.6902	0	0	0	0	95.7381	244	77	13.4	4.2	4.2	0	0	0	0
1043	Ctrl1043	73	0	21.3375	1	0	0	0	70.5986	202	255	13.1	4.2	3.1	0	0	0	0
1044	Ctrl1044	59	0	19.7598	1	0	0	0	124.62	224	78	12.6	4.5	3.9	0	0	0	0
1045	Ctrl1045	41	1	20.9855	0	0	0	0	95.7218	215	93	15.5	4.7	6.1	0	0	0	0
1046	Ctrl1046	41	0	19.5145	0	0	0	0	76.5335	154	50	11.7	4.3	4.4	0	0	0	0
1047	Ctrl1047	64	1	21.3661	1	0	0	0	95.8224	214	95	14.9	4.6	6.1	0	0	0	0
1048	Ctrl1048	60	0	20.2811	0	0	0	0	72.1366	190	63	13.9	4.5	4.3	0	0	0	0
1049	Ctrl1049	71	0	21.3193	0	0	0	0	73.7628	207	75	14.5	4.4	5.1	0	0	0	0
1050	Ctrl1050	63	0	19.5478	0	0	0	0	83.9612	265	44	13	4.8	4.3	0	0	0	0
1051	Ctrl1051	60	0	20.4161	0	0	0	0	81.8822	179	75	12.3	4.4	5	0	0	0	0
1052	Ctrl1052	45	0	20.018	0	0	0	0	102.636	177	42	12.4	4.3	4.9	0	0	0	0
1053	Ctrl1053	69	0	22.2123	0	0	0	1	53.5567	239	108	12.5	4.1	6.7	0	0	0	0
1054	Ctrl1054	48	1	21.8861	0	0	0	0	71.6711	202	241	16.9	4.7	4.9	0	0	0	0
1055	Ctrl1055	66	1	23.2283	0	0	0	0	91.8357	198	232	14.5	4.1	6.7	0	0	0	0
1056	Ctrl1056	67	0	20.0877	1	0	0	0	87.7112	192	68	13.9	4.6	3.9	0	0	0	0
1057	Ctrl1057	65	0	20.5806	1	0	0	0	92.3564	172	56	13.4	4.1	4.1	0	0	0	0
1058	Ctrl1058	53	0	20.6201	0	0	0	0	83.2509	209	51	13.3	4.2	4.9	0	0	0	0
1059	Ctrl1059	41	0	19.7525	0	0	0	0	98.9053	139	41	11.9	4.2	4.6	0	0	0	0
1060	Ctrl1060	62	0	20.2838	0	0	0	1	55.2265	221	64	11.8	4.4	5.1	0	0	0	0
1061	Ctrl1061	66	1	20.8913	0	0	0	0	83.497	216	87	13.3	4.5	5.9	0	0	0	0
1062	Ctrl1062	42	0	19.9529	0	0	0	0	88.9986	176	92	12.7	4.3	4.1	0	0	0	0
1063	Ctrl1063	42	1	20.3743	0	0	0	0	87.0919	159	56	14.7	4.5	5.4	0	0	0	0
1064	Ctrl1064	58	1	20.5171	0	0	0	0	68.7172	175	60	14.7	4.2	4.4	0	0	0	0
1065	Ctrl1065	66	0	20.1152	0	0	0	0	73.9752	236	61	13.4	4.5	4.1	0	0	0	0
1066	Ctrl1066	70	1	23.2684	0	0	0	1	39.0531	218	121	13.2	4.4	9.4	0	0	0	0
1067	Ctrl1067	43	0	20.6969	0	0	0	0	82.1796	164	94	13.5	4.8	6.1	0	0	0	0
1068	Ctrl1068	82	0	19.7759	0	1	0	0	63.7677	208	48	11.1	4	3.2	0	0	0	0
1069	Ctrl1069	66	0	20.1624	0	0	0	0	78.1712	203	67	15	4.6	3.5	0	0	0	0
1070	Ctrl1070	67	1	20.9092	0	1	0	0	60.6895	165	33	14.2	4.5	6.1	0	0	0	0
1071	Ctrl1071	62	0	20.5015	0	0	0	0	65.8156	210	35	13.3	4.2	4.6	0	0	0	0
1072	Ctrl1072	50	1	22.2564	0	0	0	0	77.3973	243	119	15.8	4.4	6.9	0	0	0	0
1073	Ctrl1073	44	0	20.576	0	0	0	0	105.609	145	55	12.8	3.8	4.4	0	0	0	0
1074	Ctrl1074	66	1	21.3706	1	0	0	0	79.8501	181	75	15.4	4.5	5.8	0	0	0	0
1075	Ctrl1075	81	0	21.3135	1	0	0	0	66.1836	200	46	14.5	4.3	4.9	0	0	0	0
1076	Ctrl1076	57	1	23.0168	0	0	0	0	67.4022	256	245	15.4	4.5	6.9	0	0	0	0
1077	Ctrl1077	73	0	20.3382	0	1	0	0	74.535	210	72	13.6	4.4	3.8	0	0	0	0
1078	Ctrl1078	68	0	20.3282	1	0	0	0	83.8064	231	63	13	4.5	4.6	0	0	0	0
1079	Ctrl1079	54	1	21.1764	0	1	0	0	79.9099	164	61	15.6	4.8	6.6	0	0	0	0
1080	Ctrl1080	60	0	20.5042	0	0	0	0	77.414	236	75	13.8	4.5	4.6	0	0	0	0
1081	Ctrl1081	62	1	22.4824	0	0	0	0	65.7952	203	183	15.4	4.3	6.1	0	0	0	0
1082	Ctrl1082	67	0	19.504	0	0	0	0	95.7381	195	65	13.4	4.4	2.7	0	0	0	0
1083	Ctrl1083	74	0	20.1863	0	0	0	1	57.1031	156	56	12.7	4.5	4.4	0	0	0	0
1084	Ctrl1084	59	0	19.629	1	0	0	0	99.2965	246	83	12.8	4.5	3.5	0	0	0	0
1085	Ctrl1085	76	0	19.8261	1	0	0	0	82.8504	236	70	12.3	4.4	3.5	0	0	0	0
1086	Ctrl1086	76	1	22.9635	0	0	0	1	57.2278	195	134	16.9	4.2	6.1	0	0	0	0
1087	Ctrl1087	62	1	22.3656	1	1	0	0	96.6995	197	123	14.2	4.4	7.5	0	0	0	0
1088	Ctrl1088	68	0	21.161	0	0	0	0	68.4209	229	78	12.8	4.5	6	0	0	0	0
1089	Ctrl1089	79	1	23.1038	0	0	1	0	79.2978	198	62	15.4	4.7	6.5	0	0	0	0
1090	Ctrl1090	74	0	19.1595	0	0	0	0	64.6027	198	47	12.1	4.5	3	0	0	0	0
1091	Ctrl1091	69	0	19.9604	0	0	0	0	64.8532	171	140	12.4	4.6	3.5	0	0	0	0
1092	Ctrl1092	81	0	22.9315	0	0	1	0	73.709	221	86	14.1	4.3	4.9	0	0	0	0
1093	Ctrl1093	77	0	19.2283	1	0	0	0	67.1525	202	88	11.5	4.4	2.6	0	0	0	0
1094	Ctrl1094	41	0	18.8631	0	0	0	0	75.303	257	43	12.5	4.6	3.6	0	0	0	0
1095	Ctrl1095	55	1	19.8872	0	0	0	0	96.7691	227	126	15.4	4.9	3.8	0	0	0	0
1096	Ctrl1096	56	0	19.3197	0	1	0	0	90.4396	174	53	13.7	5	4.1	0	0	0	0
1097	Ctrl1097	60	0	19.7475	0	0	0	0	81.8822	190	39	13.1	4.6	4.3	0	0	0	0
1098	Ctrl1098	82	0	20.0535	0	0	0	0	82.7702	199	85	12.1	4.3	3.4	0	0	0	0
1099	Ctrl1099	64	0	19.765	0	1	0	0	66.2686	207	57	11.8	4.4	4.2	0	0	0	0
1100	Ctrl1100	67	0	20.2755	1	1	0	1	51.2364	219	47	12.5	4.5	5	0	0	0	0
1101	Ctrl1101	76	0	20.6017	1	0	0	0	69.7873	194	66	13.5	4.4	4.3	0	0	0	0
1102	Ctrl1102	64	0	19.4522	0	0	0	0	80.3795	246	106	12.8	4.7	3.2	0	0	0	0
1103	Ctrl1103	50	1	22.3054	1	0	0	1	56.3137	251	142	14.6	4.3	7.1	0	0	0	0
1104	Ctrl1104	65	1	20.0635	0	0	0	0	90.7339	157	52	13.1	4.5	5	0	0	0	0
1105	Ctrl1105	55	0	18.6919	0	0	0	0	80.8444	234	56	11.9	4.6	3	0	0	0	0
1106	Ctrl1106	42	1	20.7146	0	0	0	0	101.196	220	114	14.8	4.4	5	0	0	0	0
1107	Ctrl1107	60	0	20.2218	1	0	0	0	86.8716	168	92	12	4.4	4.6	0	0	0	0
1108	Ctrl1108	64	1	20.1633	0	0	0	0	104.741	161	86	14.1	4.3	3.8	0	0	0	0
1109	Ctrl1109	60	0	19.7362	1	0	0	0	78.8505	203	42	12.8	4.6	4.4	0	0	0	0
1110	Ctrl1110	60	0	19.6282	0	0	0	0	70.9234	178	37	11.6	4.6	4.9	0	0	0	0
1111	Ctrl1111	54	1	21.8355	1	0	0	0	71.0135	235	142	13.7	4.6	7.3	0	0	0	0
1112	Ctrl1112	78	0	21.2757	0	0	0	1	46.0759	178	94	10.5	4.2	6.2	0	0	0	0
1113	Ctrl1113	73	0	20.2235	1	0	0	0	65.9313	249	96	12.7	4.5	4	0	0	0	0
1114	Ctrl1114	73	0	20.5238	1	0	0	0	69.3736	177	137	13.2	4.3	3.3	0	0	0	0
1115	Ctrl1115	79	0	20.7032	1	0	0	0	83.6603	238	77	13.4	4.4	4.3	0	0	0	0
1116	Ctrl1116	59	0	19.9562	0	0	0	0	76.3943	203	64	10.2	3.9	4.3	0	0	0	0
1117	Ctrl1117	70	0	22.4912	1	0	1	0	74.0637	158	115	12.4	4.3	5	0	0	0	0
1118	Ctrl1118	55	0	20.4214	0	0	0	0	77.9491	229	169	11.8	4.2	3.8	0	0	0	0
1119	Ctrl1119	69	0	20.4848	0	0	1	0	68.1348	190	47	11.2	4.5	3.4	0	0	0	0
1120	Ctrl1120	59	1	20.7538	0	0	0	0	93.2913	240	69	13	4.3	5.8	0	0	0	0
1121	Ctrl1121	64	0	20.0301	0	0	0	0	88.872	198	71	13.7	4.4	3.5	0	0	0	0
1122	Ctrl1122	75	0	21.8493	0	0	1	0	70.0531	236	127	11.1	4.2	4	0	0	0	0
1123	Ctrl1123	72	1	22.3956	1	0	0	0	64.5825	186	234	15	4.3	5.2	0	0	0	0
1124	Ctrl1124	73	0	23.4161	0	0	0	0	93.4103	282	343	14.1	4.6	6.1	0	0	0	0
1125	Ctrl1125	58	0	19.3211	0	0	0	0	69.2814	213	43	14.1	4.5	2.8	0	0	0	0
1126	Ctrl1126	52	0	18.8137	0	0	0	0	90.5137	169	76	12.9	4.8	3	0	0	0	0
1127	Ctrl1127	53	1	20.0763	0	0	0	0	91.7059	209	73	13.7	4.4	4.6	0	0	0	0
1128	Ctrl1128	48	0	19.5798	0	0	0	0	94.5305	178	59	12	3.9	3.1	0	0	0	0
1129	Ctrl1129	67	0	18.8168	0	1	0	0	87.7112	207	75	12.4	4.8	2.8	0	0	0	0
1130	Ctrl1130	58	0	19.7899	0	0	0	0	91.4186	286	92	13.5	4.7	3.8	0	0	0	0
1131	Ctrl1131	66	1	22.0559	0	0	1	0	87.4766	207	80	14.5	4.7	5.3	0	0	0	0
1132	Ctrl1132	54	0	20.0296	0	0	0	0	76.9791	188	86	13	4.4	4	0	0	0	0
1133	Ctrl1133	56	0	19.7352	1	0	0	1	56.1053	213	68	13.8	5	4.6	0	0	0	0
1134	Ctrl1134	56	0	18.808	0	0	0	0	81.9457	179	39	11.8	4.8	3.9	0	0	0	0
1135	Ctrl1135	56	1	21.9061	1	0	0	0	94.6991	226	119	13.5	4.1	6.6	0	0	0	0
1136	Ctrl1136	41	1	21.7135	0	0	0	0	90.2241	223	168	15.5	4.5	6	0	0	0	0
1137	Ctrl1137	40	1	20.5776	0	0	0	0	81.4421	152	81	13.6	4.2	5.4	0	0	0	0
1138	Ctrl1138	40	0	18.6435	0	0	0	0	95.6529	182	58	11.9	4.7	3.6	0	0	0	0
1139	Ctrl1139	46	1	21.0787	0	0	0	0	77.2335	190	91	15.5	4.6	5.9	0	0	0	0
1140	Ctrl1140	64	1	22.7804	1	0	1	0	75.0668	195	118	14.8	4.3	5.1	0	0	0	0
1141	Ctrl1141	56	0	19.1411	0	0	0	0	74.8579	166	47	12.3	4.7	3.9	0	0	0	0
1142	Ctrl1142	70	1	20.4399	0	0	0	1	41.9532	191	61	13.9	4.9	5.9	0	0	0	0
1143	Ctrl1143	70	0	20.0605	0	0	0	0	83.1121	217	60	12.1	4.6	4.8	0	0	0	0
1144	Ctrl1144	40	0	18.8223	0	0	0	0	82.4473	207	42	11.7	4.3	3.3	0	0	0	0
1145	Ctrl1145	56	0	19.7989	1	0	0	0	65.681	161	33	14.1	4.7	4.3	0	0	0	0
1146	Ctrl1146	58	0	19.071	1	0	0	0	85.9776	210	63	12	4.8	3.9	0	0	0	0
1147	Ctrl1147	59	0	20.9295	0	0	0	0	90.9712	208	173	13.3	4.4	4.2	0	0	0	0
1148	Ctrl1148	61	0	21.245	0	0	0	1	56.244	198	120	13.6	4.4	5.2	0	0	0	0
1149	Ctrl1149	46	0	19.6966	0	0	0	0	106.649	178	73	12.8	4.3	3.7	0	0	0	0
1150	Ctrl1150	46	0	19.7741	0	0	0	0	88.3706	236	37	12.7	4.5	4.8	0	0	0	0
1151	Ctrl1151	45	1	24.4406	1	0	0	0	71.2764	229	379	15.8	4.7	8.4	0	0	0	0
1152	Ctrl1152	66	0	21.3353	0	0	0	1	56.5309	203	95	13.3	4.5	5.9	0	0	0	0
1153	Ctrl1153	48	0	21.9071	0	0	0	0	73.1483	211	86	15.1	4.3	6.2	0	0	0	0
1154	Ctrl1154	44	1	19.8658	0	0	0	0	95.2476	154	61	13	4.3	4.8	0	0	0	0
1155	Ctrl1155	46	0	20.1613	0	0	0	0	76.5433	206	46	12.1	4.2	5	0	0	0	0
1156	Ctrl1156	67	0	20.7867	0	0	0	0	69.8879	250	136	14.1	4.3	3.5	0	0	0	0
1157	Ctrl1157	55	1	22.8386	0	0	0	0	85.3843	254	313	15.4	4.5	5.8	0	0	0	0
1158	Ctrl1158	82	0	22.1735	0	0	1	0	64.8417	235	120	12.7	4.2	3.6	0	0	0	0
1159	Ctrl1159	72	1	20.7419	0	0	0	0	74.6098	190	69	13.5	4.3	5.1	0	0	0	0
1160	Ctrl1160	73	0	19.6681	0	0	0	0	82.1171	167	71	11.5	4	2.8	0	0	0	0
1161	Ctrl1161	74	0	20.2686	1	0	0	0	80.1715	194	94	12.4	4.4	4	0	0	0	0
1162	Ctrl1162	41	1	21.3624	0	0	0	0	81.9335	183	96	13.6	4.6	7.5	0	0	0	0
1163	Ctrl1163	72	1	23.0756	0	0	0	0	75.6705	192	119	15.8	3.9	6.5	0	0	0	0
1164	Ctrl1164	46	1	22.3978	0	0	0	0	70.8282	226	170	14.8	4.5	7.4	0	0	0	0
1165	Ctrl1165	77	1	20.1388	1	0	0	0	65.7715	207	118	12.2	4.5	4.4	0	0	0	0
1166	Ctrl1166	72	1	21.7671	1	0	0	0	82.6934	148	126	15.3	4.4	5.5	0	0	0	0
1167	Ctrl1167	51	1	22.9047	0	0	0	1	51.8896	202	111	17.1	4.6	7.9	0	0	0	0
1168	Ctrl1168	51	0	19.6433	1	0	0	0	89.2107	172	86	12.9	4.2	3	0	0	0	0
1169	Ctrl1169	76	1	23.5707	1	0	1	0	64.379	170	107	12.7	4.1	6.9	0	0	0	0
1170	Ctrl1170	64	0	19.991	1	0	0	0	83.5826	196	107	12.2	4.5	4	0	0	0	0
1171	Ctrl1171	56	1	20.5026	0	1	0	0	104.935	202	59	14.4	4.5	5.3	0	0	0	0
1172	Ctrl1172	60	1	21.3339	0	0	0	0	88.4983	187	89	15.5	4.5	5.7	0	0	0	0
1173	Ctrl1173	69	0	20.0074	1	0	0	0	64.8532	184	72	12.4	4.5	4.2	0	0	0	0
1174	Ctrl1174	75	1	21.4775	0	0	0	0	79.2837	211	131	13.9	4.2	5.1	0	0	0	0
1175	Ctrl1175	62	0	19.5622	0	0	0	1	58.3726	154	67	13.4	4.6	3.4	0	0	0	0
1176	Ctrl1176	64	0	19.5553	0	1	0	0	65.2186	198	55	13.1	4.5	3.4	0	0	0	0
1177	Ctrl1177	69	0	20.5745	0	0	0	1	54.2895	195	162	12.7	4.4	3.7	0	0	0	0
1178	Ctrl1178	75	0	20.3929	1	0	0	0	65.4218	199	112	12.1	4	3.2	0	0	0	0
1179	Ctrl1179	76	0	20.756	1	0	0	1	52.0919	184	123	10.4	4.1	4.8	0	0	0	0
1180	Ctrl1180	74	0	20.1954	1	0	0	0	74.2445	200	113	13.4	4.7	3.8	0	0	0	0
1181	Ctrl1181	60	0	21.1994	0	0	0	0	65.4003	227	114	13.4	4.3	5.1	0	0	0	0
1182	Ctrl1182	59	1	21.4362	1	0	0	0	72.846	273	167	15.2	4.5	5.1	0	0	0	0
1183	Ctrl1183	54	1	23.0246	1	0	0	0	88.447	261	315	16.6	4.8	6.2	0	0	0	0
1184	Ctrl1184	62	0	21.0922	0	0	0	0	78.112	185	84	12.6	4.5	6.1	0	0	0	0
1185	Ctrl1185	70	1	21.518	0	0	1	0	76.2848	194	73	13.8	4.8	4.9	0	0	0	0
1186	Ctrl1186	70	0	21.7058	0	0	0	0	67.8541	224	86	11.8	4.4	7.1	0	0	0	0
1187	Ctrl1187	68	0	21.0542	0	0	0	0	70.8007	178	64	13.4	4.6	5.9	0	0	0	0
1188	Ctrl1188	52	1	21.6548	0	0	0	0	73.6152	191	112	14.8	4.8	7.3	0	0	0	0
1189	Ctrl1189	48	0	19.7476	0	0	0	0	90.7764	204	35	12.8	4.3	4.2	0	0	0	0
1190	Ctrl1190	56	1	22.9016	0	0	0	0	69.4127	156	158	14.6	4.4	8	0	0	0	0
1191	Ctrl1191	84	0	20.2394	0	0	0	0	71.5922	173	73	13.2	4.5	3.7	0	0	0	0
1192	Ctrl1192	60	0	21.6638	1	0	0	0	68.6106	206	124	13.8	4	4.9	0	0	0	0
1193	Ctrl1193	62	0	19.9354	0	0	0	0	84.3476	170	79	11.2	4.7	5.3	0	0	0	0
1194	Ctrl1194	55	1	22.4676	0	0	0	0	79.4902	162	66	13.6	4.3	8.7	0	0	0	0
1195	Ctrl1195	73	0	21.3257	0	1	0	1	48.1292	221	99	12.1	4.7	6.7	0	0	0	0
1196	Ctrl1196	80	0	20.2807	1	1	0	0	70.0017	223	40	11.7	4.5	5.1	0	0	0	0
1197	Ctrl1197	42	0	19.0843	0	0	0	0	76.006	184	50	12.7	4.7	4	0	0	0	0
1198	Ctrl1198	60	0	19.4685	0	0	0	0	83.4832	201	44	12.3	4.4	3.7	0	0	0	0
1199	Ctrl1199	60	0	22.0506	0	0	0	0	66.4379	221	109	12.8	4	6.3	0	0	0	0
1200	Ctrl1200	45	1	21.0766	0	0	0	0	96.1153	229	87	15.4	4.5	5.8	0	0	0	0
1201	Ctrl1201	64	0	20.9693	0	0	0	0	68.4686	217	44	13.1	4	4.9	0	0	0	0
1202	Ctrl1202	66	0	20.2675	0	0	0	0	70.1901	199	80	13.1	4.2	3.6	0	0	0	0
1203	Ctrl1203	64	0	20.9672	1	0	0	0	80.3795	213	142	13.8	4.3	4	0	0	0	0
1204	Ctrl1204	50	0	19.8629	0	0	0	0	66.8221	237	110	12.3	4.4	3.9	0	0	0	0
1205	Ctrl1205	57	0	19.2739	0	0	0	0	77.1541	199	118	13.1	4.7	2.8	0	0	0	0
1206	Ctrl1206	53	1	20.9793	1	0	0	0	77.1298	216	70	16.7	4.5	4.9	0	0	0	0
1207	Ctrl1207	51	0	18.9509	0	0	0	0	85.7919	163	64	12.7	4.7	3.3	0	0	0	0
1208	Ctrl1208	61	0	19.8369	0	0	0	0	78.4774	186	64	12.5	4.5	4.2	0	0	0	0
1209	Ctrl1209	69	1	21.4791	0	0	0	0	77.7037	196	99	16.1	4.4	5	0	0	0	0
1210	Ctrl1210	69	0	22.6297	1	0	0	0	83.456	229	132	12.7	4.3	7.5	0	0	0	0
1211	Ctrl1211	54	0	20.3545	0	0	0	0	74.3512	233	86	12.9	4.3	4.4	0	0	0	0
1212	Ctrl1212	59	0	21.0078	0	0	0	0	72.4854	202	91	13.4	4.7	6	0	0	0	0
1213	Ctrl1213	63	1	20.8969	0	0	0	0	70.5678	167	73	15.3	4.4	4.9	0	0	0	0
1214	Ctrl1214	58	0	19.6212	0	0	0	0	64.0355	190	56	12.2	4.6	4.4	0	0	0	0
1215	Ctrl1215	58	0	21.15	1	0	0	0	78.1709	199	86	14.4	4.3	4.9	0	0	0	0
1216	Ctrl1216	49	0	20.0948	1	0	0	0	76.4538	227	62	12	4.4	5.1	0	0	0	0
1217	Ctrl1217	59	0	20.2188	0	0	0	0	82.2782	210	52	13	4.4	4.6	0	0	0	0
1218	Ctrl1218	49	1	20.1015	0	0	0	0	76.8341	195	50	13.3	4.5	5.5	0	0	0	0
1219	Ctrl1219	49	1	21.6812	0	0	0	0	79.9526	229	129	13.6	4.6	7.4	0	0	0	0
1220	Ctrl1220	81	0	20.4831	1	0	0	0	79.7025	185	38	11.7	4	4.3	0	0	0	0
1221	Ctrl1221	53	1	20.4958	0	0	0	0	90.2938	139	95	14.6	4.4	4.6	0	0	0	0
1222	Ctrl1222	48	0	19.3027	0	0	0	0	75.6141	145	75	10.3	3.9	3.3	0	0	0	0
1223	Ctrl1223	57	0	21.9302	0	0	0	0	69.6281	263	70	12.4	4.4	7.8	0	0	0	0
1224	Ctrl1224	47	0	20.6945	0	0	0	0	80.1083	222	118	12.9	4.2	4.6	0	0	0	0
1225	Ctrl1225	48	1	21.2203	0	0	0	0	100.625	218	139	15.1	4.6	5.7	0	0	0	0
1226	Ctrl1226	64	0	19.4139	0	0	0	0	72.0434	225	50	12.3	4.4	3.4	0	0	0	0
1227	Ctrl1227	47	0	19.6753	0	0	0	0	74.8123	236	59	13.1	4.8	4.8	0	0	0	0
1228	Ctrl1228	60	0	19.3906	1	0	0	0	80.339	185	70	11.8	4.4	3.5	0	0	0	0
1229	Ctrl1229	53	0	20.2768	0	0	0	0	74.7512	228	113	13.2	4.3	3.8	0	0	0	0
1230	Ctrl1230	77	0	22.2317	0	0	1	0	87.9732	234	50	12.9	4.1	4.4	0	0	0	0
1231	Ctrl1231	55	0	19.4466	0	0	0	0	73.9607	225	46	12.6	4.6	4.1	0	0	0	0
1232	Ctrl1232	64	0	19.917	0	0	0	0	85.2774	198	72	13.6	4.6	3.8	0	0	0	0
1233	Ctrl1233	64	1	20.4866	1	0	0	0	81.7502	220	41	13.2	4.6	6.1	0	0	0	0
1234	Ctrl1234	63	0	19.5386	1	0	0	0	69.9372	234	104	12	4.6	3.6	0	0	0	0
1235	Ctrl1235	67	0	20.4366	1	0	0	0	87.7112	192	79	12.8	4.4	4.5	0	0	0	0
1236	Ctrl1236	74	0	21.0259	0	0	0	1	55.4825	135	71	9.3	4.2	6.8	0	0	0	0
1237	Ctrl1237	64	1	21.105	1	0	0	0	94.2108	158	71	14.6	4.3	5.4	0	0	0	0
1238	Ctrl1238	60	0	18.3455	1	0	0	0	103.528	247	90	11.9	4.6	1.8	0	0	0	0
1239	Ctrl1239	73	0	20.5021	1	0	0	0	60.869	193	90	14.3	4.4	3.5	0	0	0	0
1240	Ctrl1240	50	0	20.2861	0	0	0	0	70.0069	229	69	13.3	4.6	5.1	0	0	0	0
1241	Ctrl1241	74	0	19.8036	0	0	0	0	81.7971	183	35	11.8	4	3.3	0	0	0	0
1242	Ctrl1242	77	1	22.3505	0	0	0	1	38.2942	156	37	12.3	4.2	8.6	0	0	0	0
1243	Ctrl1243	64	1	21.9925	0	0	0	0	82.9761	166	132	13.7	4	6	0	0	0	0
1244	Ctrl1244	64	0	19.8046	0	0	0	0	92.7682	196	86	13.4	4.5	3.3	0	0	0	0
1245	Ctrl1245	67	1	23.2962	1	0	1	1	55.0221	222	82	13.6	4.3	7	0	0	0	0
1246	Ctrl1246	65	0	19.2623	1	0	0	0	74.3001	204	49	11.5	4.3	3.3	0	0	0	0
1247	Ctrl1247	70	0	20.4534	1	0	0	0	96.7449	192	91	13.4	4.5	4.2	0	0	0	0
1248	Ctrl1248	73	1	22.4233	0	0	0	0	108.911	209	93	17.5	4.1	5.2	0	0	0	0
1249	Ctrl1249	80	0	21.8542	1	0	0	0	100.074	226	123	13	3.9	4.8	0	0	0	0
1250	Ctrl1250	60	0	19.761	0	0	0	0	65.4003	230	73	13	4.1	2.8	0	0	0	0
1251	Ctrl1251	49	1	19.1237	0	0	0	0	84.5074	198	47	14.1	4.9	4.3	0	0	0	0
1252	Ctrl1252	67	0	19.1925	0	0	0	0	100.301	215	78	12.3	4.2	2.1	0	0	0	0
1253	Ctrl1253	69	0	19.5381	0	0	0	0	65.9129	160	58	12.3	4.2	2.9	0	0	0	0
1254	Ctrl1254	59	1	22.9532	0	0	1	0	107.215	150	100	14.8	4	5.1	0	0	0	0
1255	Ctrl1255	63	1	21.682	0	0	0	0	65.4937	187	71	15.4	4.5	6.5	0	0	0	0
1256	Ctrl1256	62	0	19.4677	1	0	0	0	82.7012	194	56	11.7	4.4	3.8	0	0	0	0
1257	Ctrl1257	67	0	20.3993	1	1	0	0	77.8346	203	81	12.7	4.2	4	0	0	0	0
1258	Ctrl1258	86	0	20.332	0	0	0	1	50.9641	201	60	10.8	4.1	4.3	0	0	0	0
1259	Ctrl1259	85	0	20.1658	0	1	0	0	74.0928	184	73	11	4.2	4	0	0	0	0
1260	Ctrl1260	48	1	20.8745	1	0	0	0	94.3514	168	37	13.3	4.6	7.3	0	0	0	0
1261	Ctrl1261	72	1	21.2694	0	0	1	0	92.6374	184	47	13.6	4.4	3.9	0	0	0	0
1262	Ctrl1262	54	1	20.5125	0	0	0	0	74.7211	187	35	15.3	4.8	5.9	0	0	0	0
1263	Ctrl1263	65	0	20.8878	0	0	0	0	70.4984	214	63	13	4.2	5	0	0	0	0
1264	Ctrl1264	66	1	21.8195	0	0	0	0	60.952	176	48	13.9	4.1	6.8	0	0	0	0
1265	Ctrl1265	62	0	19.401	0	0	0	0	84.3476	160	37	13.2	4.3	2.9	0	0	0	0
1266	Ctrl1266	42	0	19.788	0	0	0	0	78.5681	225	45	11.6	4.4	5.2	0	0	0	0
1267	Ctrl1267	74	0	20.7992	1	0	0	0	72.8919	178	70	12	3.9	4.3	0	0	0	0
1268	Ctrl1268	72	1	21.5552	0	0	0	0	94.2473	187	89	14.2	4.2	5.7	0	0	0	0
1269	Ctrl1269	72	0	21.9486	0	0	0	1	57.5539	205	226	14	4.5	4.8	0	0	0	0
1270	Ctrl1270	80	0	21.3468	1	0	0	0	62.1577	144	47	13.2	4.1	5.2	0	0	0	0
1271	Ctrl1271	55	1	19.73	0	0	0	0	62.1002	170	48	15.4	4.6	3.8	0	0	0	0
1272	Ctrl1272	74	0	19.3421	0	0	0	0	74.2445	179	48	11.7	4.1	2.6	0	0	0	0
1273	Ctrl1273	53	0	21.4748	0	0	0	0	84.85	262	148	11.8	4.2	6	0	0	0	0
1274	Ctrl1274	72	1	21.0512	0	0	0	1	46.5718	107	118	12.2	3.9	4.8	0	0	0	0
1275	Ctrl1275	70	0	18.758	1	0	0	0	84.8292	206	49	11.2	4.3	2.4	0	0	0	0
1276	Ctrl1276	47	0	20.0145	0	0	0	0	68.0193	212	62	13.3	4.6	4.8	0	0	0	0
1277	Ctrl1277	68	1	24.4412	1	0	0	1	50.0746	170	245	17.8	4.1	6.9	0	0	0	0
1278	Ctrl1278	64	0	20.499	0	0	0	0	66.2686	174	59	12.6	4.2	4.6	0	0	0	0
1279	Ctrl1279	77	0	22.198	0	0	1	1	54.8533	181	65	13.6	4.8	5.4	0	0	0	0
1280	Ctrl1280	77	1	21.4551	0	0	0	0	70.2257	145	134	14.7	4.4	5	0	0	0	0
1281	Ctrl1281	70	0	20.3634	1	0	0	0	94.5421	222	110	13.2	4.8	4.6	0	0	0	0
1282	Ctrl1282	66	0	21.1194	0	0	0	1	55.7485	237	49	12.4	4.3	6.1	0	0	0	0
1283	Ctrl1283	63	0	19.4109	0	0	0	0	83.9612	221	55	12.1	4.5	3.7	0	0	0	0
1284	Ctrl1284	53	0	20.4174	0	0	0	0	81.7084	203	66	13.4	4.2	4.3	0	0	0	0
1285	Ctrl1285	79	0	24.5904	0	0	1	1	31.2277	249	211	12	4.1	7	0	0	0	0
1286	Ctrl1286	65	1	27.283	1	1	1	1	8.65458	191	705	11.4	3.8	6.4	0	0	0	0
1287	Ctrl1287	65	1	20.6437	1	1	0	0	72.7417	214	94	14.7	4.6	4.9	0	0	0	0
1288	Ctrl1288	47	1	20.5747	1	0	0	0	79.8357	198	64	16.7	5	5.6	0	0	0	0
1289	Ctrl1289	47	0	19.2625	0	0	0	0	97.1061	213	52	10.3	4.4	4.7	0	0	0	0
1290	Ctrl1290	67	0	19.4978	0	0	0	1	53.2906	162	65	11.4	4.6	4.2	0	0	0	0
1291	Ctrl1291	58	1	19.4976	1	0	0	0	76.1755	212	55	15.2	4.9	4	0	0	0	0
1292	Ctrl1292	55	0	19.3249	0	0	0	0	76.5747	211	38	12.7	4.5	3.7	0	0	0	0
1293	Ctrl1293	76	0	21.0253	0	0	0	0	73.6785	211	166	13.5	4.7	4.5	0	0	0	0
1294	Ctrl1294	44	1	21.6426	1	0	0	0	75.3124	203	221	14.2	4.5	5.8	0	0	0	0
1295	Ctrl1295	69	0	20.8681	0	0	0	0	68.1348	201	134	13.1	4.2	3.9	0	0	0	0
1296	Ctrl1296	49	0	19.3746	1	0	0	0	98.0117	151	55	11	4.3	4.2	0	0	0	0
1297	Ctrl1297	71	1	21.7023	1	0	0	1	54.6835	172	76	14.1	4.5	6.9	0	0	0	0
1298	Ctrl1298	67	0	19.8241	1	0	0	0	76.3925	143	108	12.1	5	4.8	0	0	0	0
1299	Ctrl1299	48	1	21.4641	0	0	0	0	80.4272	220	153	14.7	4.7	6.4	0	0	0	0
1300	Ctrl1300	63	0	21.6221	0	1	1	0	91.1914	224	95	12.7	4.4	4	0	0	0	0
1301	Ctrl1301	43	0	19.8649	0	0	0	0	93.688	169	102	12.5	4	3.2	0	0	0	0
1302	Ctrl1302	65	1	21.7886	0	0	0	0	69.9377	220	145	14	4.7	6.9	0	0	0	0
1303	Ctrl1303	47	0	20.9005	0	0	0	0	89.544	137	53	13.5	4	5	0	0	0	0
1304	Ctrl1304	48	0	18.4686	0	0	0	0	69.7257	165	76	9	4.6	4.1	0	0	0	0
1305	Ctrl1305	73	0	20.9623	1	0	0	0	91.3267	222	49	12.7	4.5	5.9	0	0	0	0
1306	Ctrl1306	52	0	20.7435	0	0	0	0	85.3151	219	56	14.1	4.3	4.9	0	0	0	0
1307	Ctrl1307	64	0	20.2101	1	0	0	0	70.8128	166	65	13.5	4.4	4	0	0	0	0
1308	Ctrl1308	69	1	22.5016	0	1	1	1	47.1441	163	121	14.4	4.9	6	0	0	0	0
1309	Ctrl1309	48	0	20.4332	0	0	0	0	87.2977	196	77	14.8	4.8	5	0	0	0	0
1310	Ctrl1310	62	1	19.5245	1	0	0	0	85.0087	195	47	14.3	4.6	3.8	0	0	0	0
1311	Ctrl1311	64	0	21.0076	0	0	0	0	104.102	222	74	13	4.5	5.8	0	0	0	0
1312	Ctrl1312	46	1	21.042	1	0	0	0	72.5519	201	86	14.6	4.7	6.6	0	0	0	0
1313	Ctrl1313	44	0	19.024	0	0	0	0	86.1912	185	38	12.6	4.6	3.8	0	0	0	0
1314	Ctrl1314	42	0	18.7354	0	0	0	0	79.9121	266	41	12.8	4.9	3.9	0	0	0	0
1315	Ctrl1315	77	0	20.1525	0	0	0	0	74.7882	194	69	12.3	4.2	3.6	0	0	0	0
1316	Ctrl1316	84	1	20.9305	0	1	0	1	58.8862	197	53	14.3	4.2	4.6	0	0	0	0
1317	Ctrl1317	62	0	19.9588	0	0	0	0	97.893	237	52	12.2	4.2	4	0	0	0	0
1318	Ctrl1318	65	0	20.2946	1	0	0	0	80.0227	214	61	13	4.3	4.2	0	0	0	0
1319	Ctrl1319	41	1	21.884	0	0	0	0	74.9879	316	106	16.2	4.8	7.4	0	0	0	0
1320	Ctrl1320	60	0	20.762	1	0	0	0	76.0267	228	90	13	4.2	4.6	0	0	0	0
1321	Ctrl1321	78	0	19.7203	0	1	0	1	54.6505	191	67	11.7	4.4	3.6	0	0	0	0
1322	Ctrl1322	58	0	19.576	1	0	0	0	104.541	265	91	14	4.8	3.4	0	0	0	0
1323	Ctrl1323	74	1	21.2044	1	0	0	0	74.0254	231	146	16.4	4.7	4.3	0	0	0	0
1324	Ctrl1324	70	0	20.4165	1	0	0	0	64.586	212	78	13.7	4.7	4.6	0	0	0	0
1325	Ctrl1325	74	0	20.2583	0	0	0	0	77.0991	167	26	13.1	4.2	4	0	0	0	0
1326	Ctrl1326	75	0	20.9243	0	0	0	1	57.725	190	84	13.1	4.1	4.2	0	0	0	0
1327	Ctrl1327	79	0	21.7128	0	1	0	1	52.2212	195	83	16.4	4.9	5.6	0	0	0	0
1328	Ctrl1328	55	0	20.4572	0	0	0	0	89.0683	205	57	12.6	4.4	5.3	0	0	0	0
1329	Ctrl1329	80	0	20.6773	0	0	0	1	59.2902	236	105	13.1	4.3	3.8	0	0	0	0
1330	Ctrl1330	59	0	20.2594	0	0	0	0	63.7221	211	73	12.2	4.3	4.6	0	0	0	0
1331	Ctrl1331	67	1	22.082	1	0	0	0	63.582	193	104	15.2	4.9	7.7	0	0	0	0
1332	Ctrl1332	66	1	21.9728	0	0	0	1	33.4807	244	115	14	4.8	7.8	0	0	0	0
1333	Ctrl1333	66	0	20.2104	0	0	0	0	64.6452	198	46	13.2	4.3	4.1	0	0	0	0
1334	Ctrl1334	74	0	19.9614	0	1	0	0	80.1715	212	102	13	4.6	3.5	0	0	0	0
1335	Ctrl1335	67	0	21.2953	1	0	1	0	87.7112	170	71	13.5	4.5	3.4	0	0	0	0
1336	Ctrl1336	44	0	18.7563	0	0	0	0	76.242	171	52	12.9	4.3	2.3	0	0	0	0
1337	Ctrl1337	72	1	22.0709	1	0	0	1	51.2228	189	145	13.9	4.6	7	0	0	0	0
1338	Ctrl1338	57	1	19.6907	0	0	0	0	95.7821	217	68	15.3	4.7	3.7	0	0	0	0
1339	Ctrl1339	69	1	23.1157	1	0	0	0	74.4814	190	195	14.3	4.2	7.2	0	0	0	0
1340	Ctrl1340	67	1	22.8386	0	1	1	0	78.3625	184	61	14.6	3.9	5	0	0	0	0
1341	Ctrl1341	59	1	22.7364	0	0	1	0	80.121	200	88	15.8	4.2	4.8	0	0	0	0
1342	Ctrl1342	42	1	20.2096	0	0	0	0	70.1939	219	85	14.2	4.8	5.7	0	0	0	0
1343	Ctrl1343	40	0	19.3335	0	0	0	0	99.6087	176	51	12.5	4.7	4.6	0	0	0	0
1344	Ctrl1344	57	1	20.8903	1	0	0	0	82.0834	208	90	16.5	4.6	4.7	0	0	0	0
1345	Ctrl1345	71	0	20.198	0	0	0	0	90.0455	192	39	13.4	4.3	3.9	0	0	0	0
1346	Ctrl1346	46	1	21.9398	0	0	0	0	71.6802	230	85	15	4.7	8	0	0	0	0
1347	Ctrl1347	56	1	20.9253	1	0	0	0	83.7056	158	65	15.5	4.5	5.4	0	0	0	0
1348	Ctrl1348	71	1	21.8331	1	0	0	0	87.0414	191	69	14.9	4.5	6.8	0	0	0	0
1349	Ctrl1349	76	0	19.4328	0	0	0	1	58.3684	205	41	11.2	4.6	4.2	0	0	0	0
1350	Ctrl1350	50	0	18.206	0	0	0	0	77.3327	195	43	12.2	4.6	2.3	0	0	0	0
1351	Ctrl1351	67	1	20.0507	0	0	0	0	92.9803	177	51	12.9	4.4	4.8	0	0	0	0
1352	Ctrl1352	65	1	20.9535	0	0	0	0	69.9377	201	65	14.3	4.2	5.1	0	0	0	0
1353	Ctrl1353	52	1	22.138	0	0	0	0	72.69	161	42	14.6	3.7	6.6	0	0	0	0
1354	Ctrl1354	49	0	19.5961	0	0	0	0	82.0469	200	74	11.3	4.3	4.2	0	0	0	0
1355	Ctrl1355	68	0	20.677	1	0	0	0	80.5375	243	163	12	4.5	4.5	0	0	0	0
1356	Ctrl1356	40	0	19.4541	0	0	0	0	83.9032	207	116	12.7	4.7	3.9	0	0	0	0
1357	Ctrl1357	61	0	20.5685	0	0	0	0	75.6669	202	150	12.5	4.4	4.2	0	0	0	0
1358	Ctrl1358	54	1	21.2516	0	0	0	0	63.1253	267	131	14.4	4.5	5.8	0	0	0	0
1359	Ctrl1359	76	1	23.884	1	0	1	1	51.9831	167	91	14.2	4.2	7.1	0	0	0	0
1360	Ctrl1360	69	0	20.9012	0	0	0	0	78.6628	174	132	13.8	4.8	5	0	0	0	0
1361	Ctrl1361	73	1	20.8061	0	1	0	0	67.6463	185	76	13.3	4.3	5.2	0	0	0	0
1362	Ctrl1362	67	0	20.43	0	0	0	0	64.3668	152	76	12.6	4.3	4.4	0	0	0	0
1363	Ctrl1363	40	0	20.0491	0	0	0	0	74.637	167	60	12.5	4.5	5.3	0	0	0	0
1364	Ctrl1364	64	0	19.9887	1	0	0	0	78.8646	199	85	13.9	4.9	4.3	0	0	0	0
1365	Ctrl1365	53	1	22.6191	1	0	0	0	71.3954	243	107	15.3	4.2	7.4	0	0	0	0
1366	Ctrl1366	55	0	19.7515	0	0	0	0	73.9607	259	115	12.7	4.5	3.5	0	0	0	0
1367	Ctrl1367	59	1	22.1897	0	0	0	0	68.3809	168	94	14.3	4.1	6.9	0	0	0	0
1368	Ctrl1368	50	1	23.6046	1	0	0	0	69.9852	186	270	16.2	4.7	7.9	0	0	0	0
1369	Ctrl1369	76	1	22.209	0	0	1	1	55.9768	186	174	14.2	4.9	4.7	0	0	0	0
1370	Ctrl1370	72	0	20.2723	1	0	0	0	95.9658	161	120	13.5	4.5	3.4	0	0	0	0
1371	Ctrl1371	54	1	22.7037	0	0	0	0	94.1543	173	270	14.5	4.5	6.6	0	0	0	0
1372	Ctrl1372	51	0	19.5641	0	0	0	0	92.9	205	39	11.9	4.3	4.2	0	0	0	0
1373	Ctrl1373	47	1	23.791	0	0	0	0	72.1055	240	506	15.4	5	6.5	0	0	0	0
1374	Ctrl1374	69	0	21.3795	0	0	1	1	57.4231	190	71	11.7	4.4	4.2	0	0	0	0
1375	Ctrl1375	49	0	22.2033	1	0	1	0	107.173	181	22	12.7	4.1	5.7	0	0	0	0
1376	Ctrl1376	58	0	20.0945	0	0	0	0	79.6215	229	74	13.7	4.5	4	0	0	0	0
1377	Ctrl1377	57	0	19.6669	0	0	0	0	68.5086	204	63	13.7	4.8	4.1	0	0	0	0
1378	Ctrl1378	85	0	20.0418	0	1	0	1	46.0722	234	74	11.8	4.7	4.5	0	0	0	0
1379	Ctrl1379	52	0	21.8218	0	0	1	0	69.2233	219	47	14.6	4.7	5	0	0	0	0
1380	Ctrl1380	60	0	20.195	0	0	0	1	59.7732	221	124	12.6	4.6	4.3	0	0	0	0
1381	Ctrl1381	73	0	20.2304	1	0	0	0	78.9141	182	59	12.4	4.4	4.4	0	0	0	0
1382	Ctrl1382	65	0	19.9109	1	0	0	0	75.6559	187	67	12.7	4.3	3.6	0	0	0	0
1383	Ctrl1383	68	1	21.2069	0	0	0	0	73.7719	215	99	14.9	4.8	6.1	0	0	0	0
1384	Ctrl1384	77	0	19.1508	0	0	0	0	69.5259	172	54	12.6	4.7	3	0	0	0	0
1385	Ctrl1385	60	0	19.5692	1	0	0	0	66.4379	174	48	13.6	4.9	4.3	0	0	0	0
1386	Ctrl1386	46	0	19.794	1	0	0	0	79.2056	220	98	13.4	4.8	4.4	0	0	0	0
1387	Ctrl1387	45	0	20.5188	0	0	0	0	75.7518	191	144	12	4.2	4.5	0	0	0	0
1388	Ctrl1388	49	0	19.3319	0	0	0	0	104.733	189	90	11.3	4.2	3.3	0	0	0	0
1389	Ctrl1389	62	1	20.2633	0	0	0	0	101.914	160	99	13.3	4.3	4.3	0	0	0	0
1390	Ctrl1390	60	0	20.5004	0	0	0	0	69.7486	232	117	12.6	4.5	4.7	0	0	0	0
1391	Ctrl1391	55	1	23.2294	0	0	0	0	85.3843	239	207	14.8	4.4	7.9	0	0	0	0
1392	Ctrl1392	55	1	19.7984	1	0	0	0	96.7691	169	97	13.4	4.4	3.9	0	0	0	0
1393	Ctrl1393	73	0	20.1052	0	0	0	0	82.1171	216	52	12.2	4.5	4.6	0	0	0	0
1394	Ctrl1394	67	1	20.7755	0	0	0	1	48.8791	201	55	14.5	4.4	5.2	0	0	0	0
1395	Ctrl1395	66	0	19.039	0	0	0	0	81.2305	226	32	12.8	4.3	2.4	0	0	0	0
1396	Ctrl1396	48	1	21.3201	0	0	0	0	63.8683	250	137	16.1	5	6.3	0	0	0	0
1397	Ctrl1397	52	1	21.6106	0	0	0	0	88.0711	172	137	15.2	4.8	6.7	0	0	0	0
1398	Ctrl1398	56	1	22.2698	0	0	1	0	63.895	202	59	15	4.7	6	0	0	0	0
1399	Ctrl1399	46	0	19.9993	0	0	0	0	83.5482	210	49	12.3	4.3	4.8	0	0	0	0
1400	Ctrl1400	55	0	20.277	0	0	0	0	85.5942	199	85	12.6	4.3	4.4	0	0	0	0
1401	Ctrl1401	40	0	19.8514	0	0	0	0	82.4473	166	56	13.2	4.4	4.4	0	0	0	0
1402	Ctrl1402	40	0	17.6787	1	0	0	0	81.039	193	91	7.1	4.4	3.3	0	0	0	0
1403	Ctrl1403	39	0	19.5496	0	0	0	0	87.6018	180	40	14.2	4.5	3.8	0	0	0	0
1404	Ctrl1404	87	1	22.6326	1	1	1	1	50.5214	173	69	14	4.2	4.9	0	0	0	0
1405	Ctrl1405	82	0	24.2788	1	1	0	1	37.2063	225	305	12	4.2	8	0	0	0	0
1406	Ctrl1406	59	0	23.6371	0	0	0	1	56.7847	275	151	15.1	4.9	9.5	0	0	0	0
1407	Ctrl1407	61	1	21.1154	0	0	0	0	74.0798	217	96	14.4	4.6	6	0	0	0	0
1408	Ctrl1408	63	1	22.1616	1	0	1	0	88.6523	196	170	13.8	4.6	4.6	0	0	0	0
1409	Ctrl1409	82	1	21.8099	1	1	1	1	47.0039	206	57	13.5	4.5	4.7	0	0	0	0
1410	Ctrl1410	82	1	22.2607	1	0	0	1	59.2948	192	62	13.5	4.4	7.8	0	0	0	0
1411	Ctrl1411	54	0	19.8898	0	0	0	0	95.3163	202	115	12.6	4.4	3.6	0	0	0	0
1412	Ctrl1412	58	1	22.2428	0	0	0	0	74.1697	262	132	15	4.8	7.8	0	0	0	0
1413	Ctrl1413	52	0	19.2924	1	0	0	0	90.5137	178	49	13.2	4.7	3.8	0	0	0	0
1414	Ctrl1414	51	1	21.4675	0	0	0	0	66.3895	224	150	15.7	4.3	4.9	0	0	0	0
1415	Ctrl1415	41	0	21.0741	0	0	0	0	84.806	195	128	14.3	4.5	5.3	0	0	0	0
1416	Ctrl1416	44	1	25.443	1	0	1	0	65.4833	262	312	15.4	4.8	8.9	0	0	0	0
1417	Ctrl1417	44	1	27.6149	1	0	0	0	133.913	219	878	15.5	4.3	7.1	0	0	0	0
1418	Ctrl1418	63	1	22.9014	0	0	1	0	66.2903	219	136	15.4	4.6	5.5	0	0	0	0
1419	Ctrl1419	52	0	18.0359	0	0	0	0	80.6595	183	45	9.3	4.5	3.2	0	0	0	0
1420	Ctrl1420	84	0	19.8553	1	0	0	0	69.0283	181	83	12.1	4.6	3.7	0	0	0	0
1421	Ctrl1421	57	1	22.1637	1	0	0	0	94.2193	188	132	13.3	4.2	7.2	0	0	0	0
1422	Ctrl1422	55	0	19.9686	1	0	0	0	71.5123	211	56	14	4.7	4.4	0	0	0	0
1423	Ctrl1423	59	0	20.5389	1	0	0	0	114.915	258	45	14.5	4.5	4.7	0	0	0	0
1424	Ctrl1424	62	1	19.9827	0	0	0	0	86.3195	187	39	14.9	4.6	4.4	0	0	0	0
1425	Ctrl1425	40	1	20.1213	0	0	0	0	81.4421	184	54	14.7	4.7	5.5	0	0	0	0
1426	Ctrl1426	40	0	18.0848	0	0	0	0	103.89	175	39	11.6	4.7	3	0	0	0	0
1427	Ctrl1427	44	1	20.4122	0	0	0	0	83.5892	230	108	14.6	4.8	5.5	0	0	0	0
1428	Ctrl1428	61	0	23.0612	0	0	0	1	53.3206	199	211	13.2	4.7	8.2	0	0	0	0
1429	Ctrl1429	63	1	22.1973	1	1	0	1	59.7264	169	106	17.3	3.9	4.6	0	0	0	0
1430	Ctrl1430	69	1	21.3893	0	0	0	0	102.504	217	127	13.3	4.2	5.5	0	0	0	0
1431	Ctrl1431	67	0	20.0456	0	0	0	1	55.5084	210	53	13.6	4.7	4.4	0	0	0	0
1432	Ctrl1432	54	0	19.4493	1	0	0	0	84.396	177	46	13.3	4.7	4	0	0	0	0
1433	Ctrl1433	64	0	19.9215	0	0	0	0	80.3795	192	89	13.9	4.8	3.9	0	0	0	0
1434	Ctrl1434	61	0	21.1841	0	0	0	0	73.0429	260	153	14.5	4.7	4.9	0	0	0	0
1435	Ctrl1435	40	0	19.9481	0	0	0	0	86.9676	170	39	12.1	4.2	4.9	0	0	0	0
1436	Ctrl1436	60	0	21.0843	0	0	0	0	94.5026	159	124	13.9	4.6	5.2	0	0	0	0
1437	Ctrl1437	60	0	22.7331	0	0	0	0	74.6862	214	207	13.9	4.6	7.1	0	0	0	0
1438	Ctrl1438	61	1	21.3955	0	0	0	0	75.0809	232	73	14.9	4.2	5.6	0	0	0	0
1439	Ctrl1439	65	1	21.2575	0	0	0	0	74.7335	235	74	13.9	4.4	6.2	0	0	0	0
1440	Ctrl1440	72	1	20.8466	1	0	0	1	58.7786	164	42	12.4	4.3	6.2	0	0	0	0
1441	Ctrl1441	51	1	20.7122	1	0	0	0	107.79	167	101	14.8	4.5	5.1	0	0	0	0
1442	Ctrl1442	66	0	19.3103	0	1	0	0	103.186	167	126	12.5	4.4	2.1	0	0	0	0
1443	Ctrl1443	45	1	21.0102	1	0	0	0	83.0518	224	87	16.8	5	6.1	0	0	0	0
1444	Ctrl1444	52	0	19.5246	1	0	0	0	75.161	228	62	12.8	4.5	3.8	0	0	0	0
1445	Ctrl1445	55	0	19.1402	0	0	0	0	72.7168	206	66	11.6	4.5	3.6	0	0	0	0
1446	Ctrl1446	56	1	23.5536	0	0	0	0	72.066	237	250	16.4	4.5	7.3	0	0	0	0
1447	Ctrl1447	40	0	19.01	0	0	0	0	106.165	197	35	13	4.5	3.5	0	0	0	0
1448	Ctrl1448	55	0	21.2534	0	0	1	0	76.5747	259	105	13.4	4.7	3.8	0	0	0	0
1449	Ctrl1449	57	1	21.3363	0	0	0	0	73.5706	158	39	14.3	4	5.9	0	0	0	0
1450	Ctrl1450	44	0	19.1353	0	0	0	0	91.2552	256	40	12.3	4.5	3.9	0	0	0	0
1451	Ctrl1451	69	0	22.0886	0	0	0	1	39.0959	159	113	11.2	4.1	7.1	0	0	0	0
1452	Ctrl1452	86	0	20.2208	1	0	0	0	65.0555	256	81	11.2	4	3.4	0	0	0	0
1453	Ctrl1453	50	1	20.4361	0	1	0	0	68.3403	227	56	15.3	4.7	5.4	0	0	0	0
1454	Ctrl1454	49	1	21.4773	0	0	0	0	100.031	214	116	15.9	4.3	5.3	0	0	0	0
1455	Ctrl1455	63	0	19.9121	0	1	0	0	65.5141	224	82	13.1	4.4	3.5	0	0	0	0
1456	Ctrl1456	69	0	20.0474	0	0	0	0	78.6628	212	100	12.4	4.1	3	0	0	0	0
1457	Ctrl1457	59	0	20.2267	0	0	0	0	71.2663	212	45	13.5	4.6	4.9	0	0	0	0
1458	Ctrl1458	60	1	21.272	1	0	0	0	102.878	276	108	14.4	4.4	5.7	0	0	0	0
1459	Ctrl1459	58	0	20.9965	0	1	0	0	62.1445	222	91	14.9	5.6	7.3	0	0	0	0
1460	Ctrl1460	52	0	19.7534	0	0	0	0	71.487	168	42	12.6	4.3	4.1	0	0	0	0
1461	Ctrl1461	53	1	24.9857	0	0	0	1	58.2438	201	619	15.1	4.4	5.8	0	0	0	0
1462	Ctrl1462	56	0	18.939	0	0	0	0	92.344	241	50	13.2	4.6	2.8	0	0	0	0
1463	Ctrl1463	56	1	21.5285	0	0	0	0	69.4127	273	118	15.7	4.8	6.4	0	0	0	0
1464	Ctrl1464	39	1	19.9364	0	0	0	0	75.1579	179	67	16.8	4.9	4.4	0	0	0	0
1465	Ctrl1465	48	1	21.8297	0	0	0	0	76.2959	209	98	14.9	4.6	7.4	0	0	0	0
1466	Ctrl1466	40	1	20.5539	0	1	0	0	82.5162	197	87	15.5	4.9	5.9	0	0	0	0
1467	Ctrl1467	71	0	22.2875	0	0	0	0	101.046	214	166	15.3	4.5	5.5	0	0	0	0
1468	Ctrl1468	58	0	20.182	0	0	0	0	81.1245	296	59	13.4	4.5	4.5	0	0	0	0
1469	Ctrl1469	43	1	20.2967	0	0	0	0	64.5042	167	56	15.9	4.5	4.6	0	0	0	0
1470	Ctrl1470	60	0	19.5299	0	0	0	0	68.6106	188	46	12.9	4.5	3.7	0	0	0	0
1471	Ctrl1471	59	0	19.765	0	0	0	0	83.8869	220	52	13.6	4.8	4.4	0	0	0	0
1472	Ctrl1472	65	0	21.1682	1	0	0	0	64.9291	242	72	14.6	4.7	5.7	0	0	0	0
1473	Ctrl1473	51	0	19.8099	0	0	0	0	87.4693	229	85	11.7	4.4	4.4	0	0	0	0
1474	Ctrl1474	51	1	20.3829	0	0	0	0	71.3011	229	80	15.5	4.8	5.1	0	0	0	0
1475	Ctrl1475	62	0	19.5851	1	0	0	1	55.2265	197	48	14.5	4.6	3.1	0	0	0	0
1476	Ctrl1476	56	1	21.612	0	0	0	0	76.9466	212	82	13	4.1	6.8	0	0	0	0
1477	Ctrl1477	64	1	21.439	0	0	1	0	78.2721	156	79	13.2	4.5	4.5	0	0	0	0
1478	Ctrl1478	73	1	23.8346	1	0	1	1	51.5328	284	117	13	3.5	5.8	0	0	0	0
1479	Ctrl1479	69	0	19.4144	0	1	0	0	68.1348	154	89	13.4	4.8	3.1	0	0	0	0
1480	Ctrl1480	69	0	21.2269	1	0	0	0	80.2008	228	98	14.7	4.7	5.3	0	0	0	0
1481	Ctrl1481	69	0	19.6246	1	0	0	0	97.1452	218	84	12.4	4.6	3.6	0	0	0	0
1482	Ctrl1482	60	1	21.2227	1	0	0	0	82.0645	202	57	14.3	4.4	6.3	0	0	0	0
1483	Ctrl1483	76	0	19.1499	1	0	0	0	88.3038	231	61	11.1	4.6	3.5	0	0	0	0
1484	Ctrl1484	91	0	22.1683	1	0	0	1	47.5379	200	85	13.3	3.5	4.4	0	0	0	0
1485	Ctrl1485	49	0	18.658	1	0	0	0	102.397	195	43	13	5.2	4.1	0	0	0	0
1486	Ctrl1486	52	1	20.4396	0	0	0	0	98.3394	221	92	14.6	4.5	4.8	0	0	0	0
1487	Ctrl1487	83	1	24.01	1	1	1	0	72.645	223	202	15.8	4.6	5.8	0	0	0	0
1488	Ctrl1488	47	1	22.232	0	0	0	0	84.3253	219	172	16.4	4.8	6.9	0	0	0	0
1489	Ctrl1489	59	0	20.4711	0	0	0	0	94.9595	277	231	13.9	4.9	3.5	0	0	0	0
1490	Ctrl1490	76	1	22.7161	1	1	1	1	48.5014	183	122	13.3	4.5	5.8	0	0	0	0
1491	Ctrl1491	64	0	20.6784	0	0	0	0	67.3514	171	75	13.4	4.2	4.3	0	0	0	0
1492	Ctrl1492	58	1	21.7702	0	0	1	0	100.281	187	70	15.4	4.7	4.7	0	0	0	0
1493	Ctrl1493	61	0	22.8434	1	0	0	0	69.4185	335	93	15.6	4.3	7.1	0	0	0	0
1494	Ctrl1494	66	0	19.8768	0	0	0	0	70.1901	232	86	13.2	4.6	3.7	0	0	0	0
1495	Ctrl1495	61	1	20.7773	1	0	0	0	95.5179	180	88	15.1	4.5	4.9	0	0	0	0
1496	Ctrl1496	70	0	20.4896	0	0	0	1	59.7624	247	65	12.6	4.8	5.7	0	0	0	0
1497	Ctrl1497	70	0	20.5823	1	0	0	0	66.7301	270	61	14.3	4.4	4.1	0	0	0	0
1498	Ctrl1498	82	1	22.7968	1	0	0	0	69.9128	185	97	15	4.3	7.3	0	0	0	0
1499	Ctrl1499	51	0	21.1014	0	0	0	0	81.1103	244	109	14	4.1	4.5	0	0	0	0
1500	Ctrl1500	73	0	22.6009	1	0	1	0	74.535	195	233	13.7	4.8	4.1	0	0	0	0
1501	Ctrl1501	72	0	21.133	0	0	1	0	108.532	163	62	12.8	4.4	3.2	0	0	0	0
1502	Ctrl1502	76	0	19.72	0	0	0	0	67.4049	217	57	12	4.3	3.4	0	0	0	0
1503	Ctrl1503	78	0	22.4304	0	1	0	1	27.7637	168	76	16	3.9	4.9	0	0	0	0
1504	Ctrl1504	80	1	21.2546	1	1	0	1	33.6745	169	89	13	4.4	6	0	0	0	0
1505	Ctrl1505	81	0	20.5765	0	1	0	1	53.304	173	84	11.1	4.3	4.9	0	0	0	0
1506	Ctrl1506	57	1	21.4296	0	0	0	0	78.6795	215	127	16	4.4	5	0	0	0	0
1507	Ctrl1507	54	0	20.7511	1	0	0	0	68.4776	207	69	14.5	4.7	5.4	0	0	0	0
1508	Ctrl1508	67	0	20.2294	1	0	0	0	65.403	274	78	13	4.6	4.5	0	0	0	0
1509	Ctrl1509	80	0	19.1574	0	0	0	0	66.4199	145	68	11.8	4.5	2.7	0	0	0	0
1510	Ctrl1510	47	0	20.3541	0	0	0	0	91.3266	169	76	14.5	4.6	4.6	0	0	0	0
1511	Ctrl1511	67	1	19.6967	0	0	0	0	113.888	212	62	13.9	4.7	4.2	0	0	0	0
1512	Ctrl1512	62	0	20.0807	1	0	0	0	87.8359	212	79	13.1	4.5	4.1	0	0	0	0
1513	Ctrl1513	56	0	20.4075	0	0	0	0	90.4396	214	80	13.1	4.3	4.4	0	0	0	0
1514	Ctrl1514	47	1	21.5314	1	0	0	0	68.7556	269	86	14.6	4.9	7.9	0	0	0	0
1515	Ctrl1515	69	1	21.066	0	0	0	0	87.7581	233	90	14.4	4.5	5.5	0	0	0	0
1516	Ctrl1516	46	0	19.5452	0	0	0	0	106.649	234	46	13.6	4.8	4.5	0	0	0	0
1517	Ctrl1517	71	1	22.8123	1	0	1	0	69.0763	191	102	15.3	4.4	5.1	0	0	0	0
1518	Ctrl1518	65	0	19.0337	0	0	0	0	74.3001	240	62	12.1	4.9	3.8	0	0	0	0
1519	Ctrl1519	43	1	21.594	0	0	0	0	75.811	179	93	15.8	4.5	6.5	0	0	0	0
1520	Ctrl1520	62	1	20.7227	1	0	0	0	78.9886	193	141	14.3	4.4	4.3	0	0	0	0
1521	Ctrl1521	67	0	20.7161	0	0	0	0	63.3615	233	69	12.9	4.5	5.3	0	0	0	0
1522	Ctrl1522	68	1	22.0961	1	0	0	0	71.8058	278	144	16.1	4.5	5.8	0	0	0	0
1523	Ctrl1523	80	0	20.9417	1	0	0	0	71.279	194	136	13.7	4.4	3.8	0	0	0	0
1524	Ctrl1524	64	1	23.3501	1	0	1	0	95.8224	175	64	14.7	4.5	7.3	0	0	0	0
1525	Ctrl1525	63	0	19.3662	0	0	0	0	87.4335	228	57	13.6	4.8	3.5	0	0	0	0
1526	Ctrl1526	62	1	21.0258	1	0	0	0	96.6995	125	68	15.8	4.2	4.5	0	0	0	0
1527	Ctrl1527	74	1	20.6184	0	0	0	0	67.3826	222	72	14	4.9	5.9	0	0	0	0
1528	Ctrl1528	46	0	21.3257	0	0	0	0	75.2755	201	54	15.9	4.6	5.9	0	0	0	0
1529	Ctrl1529	76	0	22.4786	0	1	0	0	76.5113	198	129	12.8	4	6.3	0	0	0	0
1530	Ctrl1530	71	1	20.9526	0	0	0	0	75.9748	230	80	15.2	4.7	5.4	0	0	0	0
1531	Ctrl1531	75	0	20.8671	0	0	0	0	68.8375	201	123	14.5	4.5	3.8	0	0	0	0
1532	Ctrl1532	79	0	20.9449	1	0	1	0	83.6603	180	84	10.7	4.5	3.7	0	0	0	0
1533	Ctrl1533	74	1	20.9092	1	1	0	0	80.7998	162	41	14.8	4.3	5	0	0	0	0
1534	Ctrl1534	66	0	21.3355	1	0	1	0	89.9819	175	77	13.1	4.7	4.1	0	0	0	0
1535	Ctrl1535	70	1	23.1922	0	1	0	0	68.4659	148	73	14.8	4	8.1	0	0	0	0
1536	Ctrl1536	71	0	19.8294	1	1	0	0	68.7344	191	62	12.6	4.7	4.3	0	0	0	0
1537	Ctrl1537	61	1	22.6961	0	1	0	0	80.5011	313	62	14.5	4	7.8	0	0	0	0
1538	Ctrl1538	57	0	19.8106	0	0	0	0	65.3482	224	90	12.8	4.5	3.8	0	0	0	0
1539	Ctrl1539	52	0	19.3006	0	0	0	0	88.7149	234	44	12.6	4.4	3.5	0	0	0	0
1540	Ctrl1540	63	0	20.2155	0	0	0	0	77.7541	170	43	12.9	4.3	4.4	0	0	0	0
1541	Ctrl1541	66	1	21.3281	1	0	0	0	98.3368	216	59	15.9	4.3	5.2	0	0	0	0
1542	Ctrl1542	63	1	23.1499	0	0	1	0	74.3889	144	117	14.1	4.4	6.4	0	0	0	0
1543	Ctrl1543	76	0	20.6471	1	1	0	0	66.2713	274	79	12.7	4.6	5.1	0	0	0	0
1544	Ctrl1544	45	1	19.6414	1	0	0	0	97.6402	217	76	14.4	4.8	4.6	0	0	0	0
1545	Ctrl1545	67	0	20.1787	0	0	0	0	63.3615	242	82	12.5	4.2	3.7	0	0	0	0
1546	Ctrl1546	63	0	19.8209	0	0	0	0	79.2219	240	64	13.7	4.9	4.4	0	0	0	0
1547	Ctrl1547	64	1	20.3896	1	0	0	0	62.9254	182	85	13.6	4.7	5.4	0	0	0	0
1548	Ctrl1548	51	0	20.3463	0	0	0	0	67.4679	264	110	13.1	4.7	5	0	0	0	0
1549	Ctrl1549	76	0	20.3012	0	0	0	0	86.4114	212	87	13.2	4.2	3.2	0	0	0	0
1550	Ctrl1550	60	0	18.9225	0	0	0	0	70.9234	173	52	11.9	4.6	3.3	0	0	0	0
1551	Ctrl1551	84	0	21.3079	0	0	0	0	72.9437	181	73	11.9	3.9	4.9	0	0	0	0
1552	Ctrl1552	75	0	20.4276	0	0	0	1	43.9212	156	51	9.4	4.2	5.9	0	0	0	0
1553	Ctrl1553	70	0	21.7549	1	0	1	0	76.8622	209	89	14.3	4.9	4.4	0	0	0	0
1554	Ctrl1554	55	0	19.7848	0	0	0	0	99.0575	212	75	13	4.5	3.9	0	0	0	0
1555	Ctrl1555	78	0	19.7033	1	0	0	0	74.5118	200	71	12.5	4.4	3.1	0	0	0	0
1556	Ctrl1556	71	0	20.005	1	0	0	0	81.1294	159	45	14.8	4.8	3.9	0	0	0	0
1557	Ctrl1557	55	0	19.7893	0	0	0	0	75.246	177	48	13.1	4.2	3.5	0	0	0	0
1558	Ctrl1558	70	0	20.1515	1	1	0	1	55.5842	221	44	12.1	4.4	4.7	0	0	0	0
1559	Ctrl1559	60	0	21.7212	1	0	0	1	56.5114	213	118	15	4.5	5.6	0	0	0	0
1560	Ctrl1560	56	0	20.8024	1	0	0	0	62.7736	225	104	14.6	4.9	5.4	0	0	0	0
1561	Ctrl1561	61	1	20.0544	1	0	0	0	76.1082	206	63	15	4.9	4.9	0	0	0	0
1562	Ctrl1562	65	1	23.4784	0	0	1	1	58.5458	161	76	15.8	4.6	7	0	0	0	0
1563	Ctrl1563	55	1	20.5961	1	0	0	0	81.7517	196	82	14.1	4.6	5.6	0	0	0	0
1564	Ctrl1564	51	0	19.5786	0	0	0	0	101.228	196	47	13.4	4.5	3.8	0	0	0	0
1565	Ctrl1565	40	1	20.4019	0	0	0	0	79.3723	188	87	13.9	5	6.7	0	0	0	0
1566	Ctrl1566	61	0	22.1665	0	0	0	0	75.6669	206	125	14.7	4.4	6.2	0	0	0	0
1567	Ctrl1567	64	0	19.8069	1	0	0	0	78.8646	210	67	12.7	4.8	4.6	0	0	0	0
1568	Ctrl1568	61	0	22.4186	1	0	1	0	77.0476	192	119	14	4.4	4.5	0	0	0	0
1569	Ctrl1569	74	1	22.1827	1	0	1	0	79.5897	218	105	14.7	4.2	3.7	0	0	0	0
1570	Ctrl1570	69	0	20.1937	0	0	0	0	71.7497	150	121	13.7	4.7	3.7	0	0	0	0
1571	Ctrl1571	63	0	23.1537	1	1	1	0	77.7541	233	212	15.1	4.7	4.7	0	0	0	0
1572	Ctrl1572	63	0	21.184	1	0	0	0	77.7541	201	150	14.2	4.6	4.8	0	0	0	0
1573	Ctrl1573	46	0	17.6362	0	0	0	0	111.732	160	52	8.6	4.3	2.5	0	0	0	0
1574	Ctrl1574	71	0	22.1487	0	0	1	0	79.5458	177	116	14.7	4.5	3.6	0	0	0	0
1575	Ctrl1575	67	0	20.796	0	0	0	0	71.1024	263	204	13	4.8	4.4	0	0	0	0
1576	Ctrl1576	34	1	20.0752	0	0	0	0	91.2564	271	64	15.8	5	5.6	0	0	0	0
1577	Ctrl1577	37	0	19.337	0	0	0	0	81.4789	165	85	11.2	4.5	4.5	0	0	0	0
1578	Ctrl1578	22	0	19.5801	0	0	0	0	99.608	156	84	12.1	4	3.8	0	0	0	0
1579	Ctrl1579	45	0	20.3268	0	0	0	0	88.9298	137	68	12.2	4.2	5	0	0	0	0
1580	Ctrl1580	40	1	21.4796	0	0	0	0	109.66	232	225	13.4	4.8	6.7	0	0	0	0
1581	Ctrl1581	35	0	19.4196	0	0	0	0	87.1811	190	43	13.8	4.6	4.1	0	0	0	0
1582	Ctrl1582	39	0	18.7625	0	0	0	0	76.3916	221	30	10.7	4.3	3.9	0	0	0	0
1583	Ctrl1583	42	0	19.9475	0	0	0	0	92.4817	186	68	13.5	4.4	4.2	0	0	0	0
1584	Ctrl1584	41	0	19.6662	0	0	0	0	68.6496	189	99	10.2	4.8	6	0	0	0	0
1585	Ctrl1585	42	1	21.9389	0	0	0	0	89.6023	250	219	15.3	4.7	6.3	0	0	0	0
1586	Ctrl1586	62	1	25.6346	1	0	1	1	52.4253	219	380	15.2	4.4	7	0	0	0	0
1587	Ctrl1587	48	0	18.2432	0	0	0	0	92.6171	159	37	12.4	4.6	2.4	0	0	0	0
1588	Ctrl1588	25	0	18.2779	0	0	0	0	94.3537	151	71	14.3	5	2.7	0	0	0	0
1589	Ctrl1589	26	0	18.5333	0	0	0	0	91.7039	138	62	12.9	5.1	4.2	0	0	0	0
1590	Ctrl1590	37	0	21.5874	0	0	1	0	81.4789	167	76	11	4.4	5.9	0	0	0	0
1591	Ctrl1591	37	0	19.1556	0	0	0	0	88.9354	192	46	13.4	4.8	4.2	0	0	0	0
1592	Ctrl1592	64	0	20.8385	1	0	0	0	81.9511	169	78	13.3	4.2	4.6	0	0	0	0
1593	Ctrl1593	72	0	20.4993	0	0	0	0	85.918	214	60	13.1	4.3	4.3	0	0	0	0
1594	Ctrl1594	66	0	21.9182	0	1	1	0	75.3251	207	64	12.6	4.5	5.1	0	0	0	0
1595	Ctrl1595	53	0	20.1069	0	0	0	0	74.7512	230	68	12.3	4.2	4.3	0	0	0	0
1596	Ctrl1596	24	1	20.8483	1	0	0	0	100.85	159	56	15.5	4.5	6.4	0	0	0	0
1597	Ctrl1597	48	0	20.2177	0	0	0	0	115.876	223	88	12.3	4.5	5.1	0	0	0	0
1598	Ctrl1598	36	1	20.3189	0	0	0	0	80.7809	170	101	15.7	4.8	5.1	0	0	0	0
1599	Ctrl1599	48	1	21.1487	0	0	0	0	62.4996	221	149	16.7	4.9	5.3	0	0	0	0
1600	Ctrl1600	70	0	20.8121	0	0	0	0	94.5421	157	131	12.1	4.1	4.1	0	0	0	0
1601	Ctrl1601	62	0	20.7889	0	0	0	0	71.461	201	104	13.5	4.7	5.3	0	0	0	0
1602	Ctrl1602	65	0	19.8472	1	0	0	0	90.3771	214	59	12.6	4.5	4.1	0	0	0	0
1603	Ctrl1603	59	0	20.0344	1	1	0	0	60.9389	278	136	12.8	4.3	3.1	0	0	0	0
1604	Ctrl1604	56	0	22.7281	0	0	1	0	65.681	257	158	13.9	4.8	5.7	0	0	0	0
1605	Ctrl1605	46	0	18.1732	0	0	0	0	69.4957	177	55	9	4.6	3.9	0	0	0	0
1606	Ctrl1606	67	0	21.4765	0	0	1	0	64.3668	221	104	11.5	4.3	3.9	0	0	0	0
1607	Ctrl1607	75	0	20.0904	0	0	0	0	92.6885	215	72	13.4	4.4	3.4	0	0	0	0
1608	Ctrl1608	47	1	19.9906	0	0	0	0	67.19	179	39	14.8	5.1	6.1	0	0	0	0
1609	Ctrl1609	52	0	19.7543	0	0	0	0	82.1563	226	46	13.9	4.4	3.6	0	0	0	0
1610	Ctrl1610	26	0	18.4914	0	0	0	0	102.131	171	52	12	4.7	3.8	0	0	0	0
1611	Ctrl1611	37	0	20.8972	0	0	0	0	82.8727	166	67	14	4.4	5.8	0	0	0	0
1612	Ctrl1612	35	0	21.0297	0	0	0	0	112.778	232	158	13.1	4.6	5.9	0	0	0	0
1613	Ctrl1613	37	0	19.7724	0	0	0	0	82.8727	167	44	13.4	4.4	4.4	0	0	0	0
1614	Ctrl1614	37	1	22.0951	0	0	0	0	100.104	195	77	15.9	4.4	7.5	0	0	0	0
1615	Ctrl1615	35	0	18.8867	0	0	0	0	80.089	194	47	13.1	4.7	3.7	0	0	0	0
1616	Ctrl1616	47	0	19.7194	0	0	0	0	68.0193	215	64	14.2	5	4.7	0	0	0	0
1617	Ctrl1617	34	0	19.9647	0	0	0	0	87.9094	237	129	12.7	4.9	5.3	0	0	0	0
1618	Ctrl1618	23	0	19.7268	0	0	0	0	183.831	170	64	12	3.9	4.1	0	0	0	0
1619	Ctrl1619	34	1	21.8214	0	0	0	0	74.5826	200	185	15.8	5	7.2	0	0	0	0
1620	Ctrl1620	35	0	18.7588	0	0	0	0	84.205	145	53	11	4.7	4.5	0	0	0	0
1621	Ctrl1621	55	0	21.897	0	0	1	0	66.0215	111	17	12.6	4.5	6	0	0	0	0
1622	Ctrl1622	52	1	21.0599	0	0	0	0	71.7868	182	121	14.3	4.5	5.7	0	0	0	0
1623	Ctrl1623	36	1	22.5592	0	0	0	0	111.126	189	166	18	4.9	7.3	0	0	0	0
1624	Ctrl1624	53	1	21.2346	0	0	0	0	76.1138	202	76	14.2	4.2	5.9	0	0	0	0
1625	Ctrl1625	41	0	20.4444	0	0	0	0	91.3377	168	128	11.8	4.2	4.8	0	0	0	0
1626	Ctrl1626	70	0	20.9732	0	0	0	1	58.8794	246	105	14.2	4.4	4.3	0	0	0	0
1627	Ctrl1627	49	0	19.5632	0	0	0	0	64.2751	215	55	11.2	4.2	4.2	0	0	0	0
1628	Ctrl1628	49	1	20.9054	0	0	0	0	73.9403	196	94	14.6	4.5	5.7	0	0	0	0
1629	Ctrl1629	36	0	19.0907	0	0	0	0	83.5269	223	39	13.1	4.6	3.9	0	0	0	0
1630	Ctrl1630	36	1	22.6597	0	0	0	0	91.0314	236	182	15.5	4.6	7.9	0	0	0	0
1631	Ctrl1631	25	1	18.758	1	0	0	0	82.4121	169	133	15.2	5	3	0	0	0	0
1632	Ctrl1632	32	0	18.4907	0	0	0	0	94.44	160	41	13.3	4.5	2.6	0	0	0	0
1633	Ctrl1633	30	1	23.4435	0	0	0	0	95.9216	247	351	15.1	4.3	6.9	0	0	0	0
1634	Ctrl1634	54	0	20.5004	1	0	0	0	112.024	273	165	13.6	4.6	4	0	0	0	0
1635	Ctrl1635	72	0	19.7639	1	0	0	0	77.7078	211	43	12.9	4.6	4	0	0	0	0
1636	Ctrl1636	61	1	22.5386	1	0	1	0	110.277	220	130	14.8	4.9	6	0	0	0	0
1637	Ctrl1637	58	0	20.5693	1	0	0	0	112.545	206	106	13.1	4.3	4.3	0	0	0	0
1638	Ctrl1638	30	0	19.8358	0	0	0	0	115.303	134	83	13	4.2	4	0	0	0	0
1639	Ctrl1639	29	0	19.9125	0	0	0	0	124.584	177	162	12.5	4.7	4.6	0	0	0	0
1640	Ctrl1640	37	0	19.2709	0	0	0	0	80.1293	154	56	12.5	4.3	3.6	0	0	0	0
1641	Ctrl1641	42	0	19.7113	0	0	0	0	63.4702	215	65	12.3	4.9	5.6	0	0	0	0
1642	Ctrl1642	36	1	22.0713	1	0	0	0	93.6554	188	285	14.3	4.6	6.2	0	0	0	0
1643	Ctrl1643	54	1	21.2616	0	0	0	0	76.7171	213	139	14.8	4.8	6.2	0	0	0	0
1644	Ctrl1644	38	1	21.9765	1	0	0	0	90.904	196	76	15.9	4.5	7.5	0	0	0	0
1645	Ctrl1645	55	0	19.8627	0	0	0	0	71.5123	267	63	13.3	4.4	3.8	0	0	0	0
1646	Ctrl1646	37	0	19.2919	0	0	0	0	76.3258	213	55	14.5	4.3	2.6	0	0	0	0
1647	Ctrl1647	19	1	19.4854	0	0	0	0	103.535	123	42	16	5	5.2	0	0	0	0
1648	Ctrl1648	19	1	19.2534	0	0	0	0	104.934	113	51	15	5	5.2	0	0	0	0
1649	Ctrl1649	26	1	19.8507	0	0	0	0	92.1601	185	27	14.5	5	6.6	0	0	0	0
1650	Ctrl1650	26	1	20.1942	0	0	0	0	98.5599	169	67	15.8	4.9	5.8	0	0	0	0
1651	Ctrl1651	66	0	20.2506	1	0	0	0	73.9752	272	40	12.6	4.1	4.1	0	0	0	0
1652	Ctrl1652	40	0	20.178	1	0	0	0	64.3652	196	73	13.2	4.5	5	0	0	0	0
1653	Ctrl1653	36	0	19.2665	0	0	0	0	78.1668	156	33	13.5	5	5	0	0	0	0
1654	Ctrl1654	57	0	20.3656	0	0	0	0	86.4079	205	158	13.2	4.4	3.5	0	0	0	0
1655	Ctrl1655	35	1	20.8958	0	0	0	0	89.2635	231	77	16	4.8	6.3	0	0	0	0
1656	Ctrl1656	40	0	19.9878	0	0	0	0	75.8386	180	38	12.2	4.1	4.7	0	0	0	0
1657	Ctrl1657	41	0	18.6424	1	0	0	0	76.5335	196	36	10.6	4.3	3.6	0	0	0	0
1658	Ctrl1658	43	1	25.148	0	0	0	0	64.5042	244	514	15	4.5	8	0	0	0	0
1659	Ctrl1659	27	0	21.8816	1	0	0	0	95.6079	239	321	14	4.7	5.4	0	0	0	0
1660	Ctrl1660	49	0	19.9415	0	0	0	0	80.5766	219	37	13.1	4.2	4.1	0	0	0	0
1661	Ctrl1661	40	0	18.1748	0	0	0	0	78.3563	181	81	9.4	4.4	3.1	0	0	0	0
1662	Ctrl1662	25	1	19.8914	0	0	0	0	85.3889	214	52	15	4.9	5.9	0	0	0	0
1663	Ctrl1663	57	0	21.0741	0	0	0	0	70.783	199	100	13.3	4.3	5.2	0	0	0	0
1664	Ctrl1664	39	1	19.7273	0	0	0	0	114.364	205	143	14.7	4.3	2.8	0	0	0	0
1665	Ctrl1665	36	0	20.2705	0	0	0	0	82.1221	168	83	12.7	4.4	5.2	0	0	0	0
1666	Ctrl1666	70	1	21.5266	0	0	0	0	78.513	188	87	15.4	4.5	5.8	0	0	0	0
1667	Ctrl1667	29	1	19.6808	0	0	0	0	89.3166	144	30	15.4	4.7	5	0	0	0	0
1668	Ctrl1668	32	1	19.9647	0	0	0	0	114.947	116	50	14.9	4.3	4.5	0	0	0	0
1669	Ctrl1669	37	1	20.4599	0	0	0	0	91.6024	190	86	14.7	4.7	5.8	0	0	0	0
1670	Ctrl1670	31	0	19.223	0	0	0	0	107.169	152	54	13	4.4	3.7	0	0	0	0
1671	Ctrl1671	51	0	20.4304	0	0	0	0	67.4679	227	88	13.6	4.5	4.7	0	0	0	0
1672	Ctrl1672	51	0	20.6908	1	0	0	0	75.581	221	52	14.4	4.2	4.5	0	0	0	0
1673	Ctrl1673	37	0	19.4685	0	0	0	0	84.3128	182	63	12.3	4.4	4.2	0	0	0	0
1674	Ctrl1674	45	1	21.9319	1	0	0	0	96.1153	231	113	16.1	4.4	6.4	0	0	0	0
1675	Ctrl1675	21	0	18.6493	0	0	0	0	124.994	149	56	12.1	4.9	4.6	0	0	0	0
1676	Ctrl1676	27	0	18.7112	0	0	0	0	72.0511	185	44	12.8	4.9	4.3	0	0	0	0
1677	Ctrl1677	33	1	20.3145	0	0	0	0	80.7896	197	126	15.1	4.5	4.5	0	0	0	0
1678	Ctrl1678	42	0	20.738	0	0	0	0	82.7365	193	257	13.6	4.4	3.2	0	0	0	0
1679	Ctrl1679	44	1	22.0641	0	0	0	0	75.3124	187	80	14.9	4.7	8.4	0	0	0	0
1680	Ctrl1680	23	0	19.2634	0	0	0	0	109.929	199	95	14.6	4.8	3.6	0	0	0	0
1681	Ctrl1681	23	0	18.9417	0	0	0	0	98.3453	194	40	13.1	4.8	4.5	0	0	0	0
1682	Ctrl1682	24	0	19.1733	0	0	0	0	97.1514	121	64	13.9	4.6	3.7	0	0	0	0
1683	Ctrl1683	23	0	18.538	0	0	0	0	112.118	172	45	12.2	4.5	3.5	0	0	0	0
1684	Ctrl1684	21	0	18.5296	0	0	0	0	139.93	183	37	12.6	4.7	3.9	0	0	0	0
1685	Ctrl1685	36	1	20.6077	0	0	0	0	95.0224	202	198	14.7	4.7	4.7	0	0	0	0
1686	Ctrl1686	46	1	20.5743	0	0	0	0	87.2931	191	106	14.9	4.5	4.9	0	0	0	0
1687	Ctrl1687	35	1	22.6085	1	0	0	0	83.5353	239	286	17.9	5.3	6.9	0	0	0	0
1688	Ctrl1688	25	0	18.4224	0	0	0	0	86.7906	173	52	13.6	4.8	3.1	0	0	0	0
1689	Ctrl1689	37	0	19.7997	0	0	0	0	106.241	170	122	11.7	4.5	4.6	0	0	0	0
1690	Ctrl1690	32	1	20.8643	1	0	0	0	82.5201	193	89	17.3	5.1	6.2	0	0	0	0
1691	Ctrl1691	30	0	19.4546	0	0	0	0	101.858	143	113	14.6	4.5	2.8	0	0	0	0
1692	Ctrl1692	30	1	21.4988	0	0	0	0	100.127	235	307	14.4	5.1	6.2	0	0	0	0
1693	Ctrl1693	33	0	19.5431	0	0	0	0	88.6658	155	101	12.7	4.8	4.7	0	0	0	0
1694	Ctrl1694	21	0	19.4957	0	0	0	0	100.947	145	46	12.1	4.8	6	0	0	0	0
1695	Ctrl1695	61	1	21.8971	0	1	0	0	63.7985	249	156	15.7	4.4	5.5	0	0	0	0
1696	Ctrl1696	44	0	20.4248	0	0	0	0	71.4888	189	106	11.4	3.7	4	0	0	0	0
1697	Ctrl1697	31	1	23.4081	1	0	1	0	103.719	224	314	15.9	5.1	6.1	0	0	0	0
1698	Ctrl1698	30	0	19.5241	0	0	0	0	110.46	143	62	12.5	4.3	4.2	0	0	0	0
1699	Ctrl1699	34	0	19.1957	0	0	0	0	94.5631	170	78	11.7	4.6	4.4	0	0	0	0
1700	Ctrl1700	36	1	21.5851	0	0	0	0	85.0494	210	89	14.9	4.4	7	0	0	0	0
1701	Ctrl1701	64	0	20.0921	0	0	0	0	67.3514	190	79	12.9	4.3	3.7	0	0	0	0
1702	Ctrl1702	36	1	22.0095	1	0	0	0	63.7643	186	140	15.7	4.4	6.7	0	0	0	0
1703	Ctrl1703	26	0	18.4665	0	0	0	0	96.6491	162	35	12.7	4.7	3.6	0	0	0	0
1704	Ctrl1704	65	0	21.0627	0	1	0	0	64.9291	238	79	12.7	4.3	5.5	0	0	0	0
1705	Ctrl1705	20	0	18.4094	0	0	0	0	132.427	145	51	11	4.1	3	0	0	0	0
1706	Ctrl1706	37	1	20.8094	0	0	0	0	87.8511	182	100	14.6	4.7	6.3	0	0	0	0
1707	Ctrl1707	31	0	20.161	0	0	0	0	97.1036	165	46	14.2	4.6	5.3	0	0	0	0
1708	Ctrl1708	61	0	21.5772	1	0	0	0	73.0429	198	135	15	4.5	5.1	0	0	0	0
1709	Ctrl1709	30	0	18.9081	0	0	0	0	101.858	140	47	10.9	4.2	3.9	0	0	0	0
1710	Ctrl1710	38	1	20.0998	0	0	0	0	69.8236	203	107	15	5	5.4	0	0	0	0
1711	Ctrl1711	49	0	20.0848	0	0	0	0	68.247	213	52	12.6	4.1	4.2	0	0	0	0
1712	Ctrl1712	39	0	20.1683	0	0	0	0	94.4698	229	67	11.1	4.2	5.5	0	0	0	0
1713	Ctrl1713	52	0	20.3692	0	0	0	0	94.3291	187	67	13.2	4.4	4.8	0	0	0	0
1714	Ctrl1714	43	1	20.7306	0	0	0	0	75.811	156	111	14.6	4.6	5.6	0	0	0	0
1715	Ctrl1715	38	0	19.7275	0	0	0	0	82.2408	206	47	13.1	4.7	5.1	0	0	0	0
1716	Ctrl1716	55	0	19.6913	0	0	0	0	80.8444	209	78	13.3	4.7	4	0	0	0	0
1717	Ctrl1717	36	0	19.0622	0	0	0	0	100.589	251	43	11.4	4.3	4	0	0	0	0
1718	Ctrl1718	32	1	21.5357	0	0	0	0	77.6789	202	85	14.5	4.4	7.3	0	0	0	0
1719	Ctrl1719	32	0	19.4293	0	0	0	0	110.761	129	55	11.9	4.4	4.6	0	0	0	0
1720	Ctrl1720	21	0	18.2614	0	0	0	0	102.759	238	45	13.2	5	3.7	0	0	0	0
1721	Ctrl1721	32	0	18.5583	0	0	0	0	110.761	176	24	12.7	5	4.4	0	0	0	0
1722	Ctrl1722	32	1	21.9374	0	0	0	0	101.239	202	189	15.4	4.9	7.4	0	0	0	0
1723	Ctrl1723	32	0	18.9466	0	0	0	0	83.5386	166	31	12.4	4.8	4.7	0	0	0	0
1724	Ctrl1724	39	1	19.9269	0	0	0	0	103.372	152	85	14.7	4.7	4.8	0	0	0	0
1725	Ctrl1725	36	0	21.1465	0	0	0	0	76.9284	246	180	13.5	4.3	4.9	0	0	0	0
1726	Ctrl1726	27	1	20.2412	0	0	0	0	79.6839	143	73	15.2	4.6	5.4	0	0	0	0
1727	Ctrl1727	36	0	18.6283	0	0	0	0	84.9784	231	46	12.7	4.6	3.2	0	0	0	0
1728	Ctrl1728	47	1	19.8815	1	0	0	0	96.4292	206	60	14.9	4.8	4.9	0	0	0	0
1729	Ctrl1729	26	1	21.3012	0	0	0	0	80.5517	223	116	15.4	5	7.6	0	0	0	0
1730	Ctrl1730	61	0	20.2161	1	0	0	0	86.4605	181	82	13.3	4.4	4	0	0	0	0
1731	Ctrl1731	31	1	20.4713	0	0	0	0	88.7788	188	86	16.1	5.1	6.2	0	0	0	0
1732	Ctrl1732	30	0	20.0836	0	0	0	0	92.7602	181	33	14	4.4	5	0	0	0	0
1733	Ctrl1733	70	0	20.2319	0	0	0	0	79.8703	242	45	12.1	4.3	4.6	0	0	0	0
1734	Ctrl1734	41	0	19.3646	0	0	0	0	98.9053	206	103	11.4	4.2	3.4	0	0	0	0
1735	Ctrl1735	21	0	18.2921	0	0	0	0	127.731	186	55	11.5	4.6	3.6	0	0	0	0
1736	Ctrl1736	29	0	19.8111	0	0	0	0	95.3763	125	70	13.9	4.6	4.6	0	0	0	0
1737	Ctrl1737	31	1	24.5402	1	0	0	0	126.615	293	244	19.2	4.3	8	0	0	0	0
1738	Ctrl1738	29	1	21.1232	0	0	0	0	81.8281	189	78	16.6	4.9	6.8	0	0	0	0
1739	Ctrl1739	29	0	19.5311	0	0	0	0	172	152	129	12.9	4.3	3.2	0	0	0	0
1740	Ctrl1740	44	0	19.0125	0	0	0	0	89.5052	168	34	12.1	4.3	3.4	0	0	0	0
1741	Ctrl1741	38	0	19.6337	0	1	0	0	105.431	189	47	12.3	4.2	4.2	0	0	0	0
1742	Ctrl1742	37	0	18.2956	0	0	0	0	110.994	218	55	10.8	4.4	3	0	0	0	0
1743	Ctrl1743	41	0	19.7333	0	0	0	0	91.3377	194	68	10.3	4.3	5.3	0	0	0	0
1744	Ctrl1744	34	1	19.7438	0	0	0	0	104.167	144	46	12.6	4.3	5.3	0	0	0	0
1745	Ctrl1745	44	1	22.3001	0	0	0	0	80.2896	221	79	15.3	4.3	7.7	0	0	0	0
1746	Ctrl1746	30	0	19.9561	0	0	0	0	86.5337	152	62	13.7	4.5	4.8	0	0	0	0
1747	Ctrl1747	29	1	20.3673	0	0	0	0	78.0664	128	52	15.3	4.7	6	0	0	0	0
1748	Ctrl1748	25	1	20.8655	0	0	0	0	79.6278	197	103	15.7	4.8	6.4	0	0	0	0
1749	Ctrl1749	28	0	18.7133	0	0	0	0	122.98	175	61	12.3	4.5	3.4	0	0	0	0
1750	Ctrl1750	31	1	21.107	0	0	0	0	85.3964	147	60	15.4	4.7	7.1	0	0	0	0
1751	Ctrl1751	38	0	19.2888	0	0	0	0	91.5921	196	92	11	4.5	4.4	0	0	0	0
1752	Ctrl1752	40	1	21.2668	0	0	0	0	92.1921	188	105	15.6	4.6	6.2	0	0	0	0
1753	Ctrl1753	64	0	20.4008	0	0	0	0	69.6218	278	79	13.2	4	3.4	0	0	0	0
1754	Ctrl1754	68	0	21.2279	0	0	0	0	82.1409	218	68	14.1	4.3	5.1	0	0	0	0
1755	Ctrl1755	59	1	22.5131	0	0	0	0	66.7384	194	84	14.3	4.1	7.6	0	0	0	0
1756	Ctrl1756	45	1	19.5858	0	0	0	0	65.7817	190	25	13.4	4.6	5.2	0	0	0	0
1757	Ctrl1757	33	1	27.5188	0	0	0	0	94.6602	231	809	14.8	4.6	9.2	0	0	0	0
1758	Ctrl1758	57	0	21.2177	1	0	0	0	73.2064	200	89	13.9	4.7	6.2	0	0	0	0
1759	Ctrl1759	28	1	21.0531	1	0	0	0	85.7439	173	43	15.1	4.8	7.7	0	0	0	0
1760	Ctrl1760	28	1	20.2899	0	0	0	0	102.129	191	68	15.1	4.7	5.8	0	0	0	0
1761	Ctrl1761	36	1	20.1664	0	0	0	0	89.7716	149	46	15.8	4.6	5	0	0	0	0
1762	Ctrl1762	39	1	20.0677	0	0	0	0	85.3657	177	101	14.3	4.5	4.6	0	0	0	0
1763	Ctrl1763	34	0	18.1308	0	0	0	0	79.4597	164	32	11.6	4.5	2.9	0	0	0	0
1764	Ctrl1764	38	1	21.1484	0	0	0	0	113.221	227	115	15.2	4.8	6.6	0	0	0	0
1765	Ctrl1765	36	0	18.8802	0	0	0	0	96.6651	153	60	11.2	4.4	3.8	0	0	0	0
1766	Ctrl1766	63	0	21.0537	0	0	0	0	63.4978	220	152	12.7	4.5	5.1	0	0	0	0
1767	Ctrl1767	29	1	24.5245	1	0	0	0	89.3166	261	564	16.1	4.7	6.6	0	0	0	0
1768	Ctrl1768	39	0	19.5291	1	0	0	0	109.329	219	77	12.3	4.5	4.3	0	0	0	0
1769	Ctrl1769	38	1	27.5031	0	0	0	0	104.145	248	978	14.3	4.7	7.4	0	0	0	0
1770	Ctrl1770	32	0	18.4635	0	0	0	0	94.44	169	37	10.9	4.3	3.4	0	0	0	0
1771	Ctrl1771	41	0	19.9558	0	0	1	0	107.771	193	53	9.2	4.4	4.1	0	0	0	0
1772	Ctrl1772	44	1	21.7881	0	0	0	0	73.4834	204	34	14.5	4.4	8	0	0	0	0
1773	Ctrl1773	74	0	21.2469	1	0	0	0	81.7971	208	102	14.5	4.6	5	0	0	0	0
1774	Ctrl1774	23	1	20.9606	0	0	0	0	118.382	163	41	15.8	4.3	6.2	0	0	0	0
1775	Ctrl1775	35	0	18.4848	0	0	0	0	81.4175	190	22	13.4	4.9	3.6	0	0	0	0
1776	Ctrl1776	60	0	20.7337	0	0	0	0	74.6862	238	115	13.1	4.9	5.8	0	0	0	0
1777	Ctrl1777	26	0	20.7109	0	0	0	0	102.131	168	134	13.9	4.6	5.5	0	0	0	0
1778	Ctrl1778	26	0	18.7369	0	0	0	0	84.4594	157	49	13.3	4.4	2.9	0	0	0	0
1779	Ctrl1779	36	1	20.3788	0	0	0	0	85.0494	216	150	16	5	4.9	0	0	0	0
1780	Ctrl1780	33	1	23.3287	0	0	1	0	87.2001	221	293	15.7	4.9	5.8	0	0	0	0
1781	Ctrl1781	67	0	20.6313	0	1	0	0	79.3297	207	60	12.9	4.3	4.8	0	0	0	0
1782	Ctrl1782	34	0	19.4249	0	0	0	0	106.562	222	94	14.5	4.8	3.6	0	0	0	0
1783	Ctrl1783	29	1	21.0147	0	0	0	0	78.9754	192	64	16.3	5.1	7.4	0	0	0	0
1784	Ctrl1784	43	1	20.8612	0	0	0	0	75.811	219	83	15.4	4.4	5.3	0	0	0	0
1785	Ctrl1785	27	1	21.2884	0	0	0	0	96.1656	202	67	16.4	4.9	7.4	0	0	0	0
1786	Ctrl1786	27	1	22.5018	0	0	0	0	103.201	183	172	16	4.7	8	0	0	0	0
1787	Ctrl1787	29	0	19.4308	0	0	0	0	116.43	196	53	14.2	5	4.9	0	0	0	0
1788	Ctrl1788	35	1	21.8438	0	0	0	0	81.4367	138	193	14	4.5	6.9	0	0	0	0
1789	Ctrl1789	29	0	18.3347	0	0	0	0	79.3344	144	37	9.9	4	3.1	0	0	0	0
1790	Ctrl1790	52	0	19.2823	0	0	0	0	82.1563	284	60	12.1	4.3	3.3	0	0	0	0
1791	Ctrl1791	33	0	18.8182	0	0	0	0	93.6096	172	41	13	4.8	4	0	0	0	0
1792	Ctrl1792	69	1	20.8688	0	0	0	0	73.4635	242	110	14.4	4.5	4.9	0	0	0	0
1793	Ctrl1793	31	1	21.5055	1	0	0	0	80.2767	195	136	15.9	4.7	6.6	0	0	0	0
1794	Ctrl1794	33	1	22.687	0	0	0	0	69.5953	186	205	14.6	4.5	8	0	0	0	0
1795	Ctrl1795	38	1	20.6162	0	0	0	0	81.5867	186	104	14.8	4.8	6	0	0	0	0
1796	Ctrl1796	52	0	18.8227	0	0	0	0	65.0846	236	68	12.3	4.7	3.2	0	0	0	0
1797	Ctrl1797	53	0	22.4	1	0	1	0	91.88	201	191	14.4	5	5	0	0	0	0
1798	Ctrl1798	53	0	18.5198	0	0	0	0	95.8291	153	48	12.2	4.6	2.7	0	0	0	0
1799	Ctrl1799	62	0	22.4413	0	0	1	0	82.7012	246	129	12.9	4.2	4.5	0	0	0	0
1800	Ctrl1800	33	1	20.0014	0	0	0	0	92.0416	165	93	14.6	5.1	6	0	0	0	0
1801	Ctrl1801	31	0	18.586	0	0	0	0	98.9688	209	93	12.8	5.1	3.8	0	0	0	0
1802	Ctrl1802	66	1	21.4971	0	0	0	0	67.8826	149	61	13.7	4.2	6.4	0	0	0	0
1803	Ctrl1803	60	0	20.4185	1	0	0	0	77.414	184	60	13.5	4.2	4.1	0	0	0	0
1804	Ctrl1804	64	0	19.4804	0	0	0	0	75.9933	176	89	11.6	4.4	3.4	0	0	0	0
1805	Ctrl1805	36	1	20.4958	0	0	0	0	109.285	160	66	13.6	4.3	5.8	0	0	0	0
1806	Ctrl1806	35	0	19.1194	0	0	0	1	57.2938	167	54	13.4	4.8	4.1	0	0	0	0
1807	Ctrl1807	37	1	22.0463	0	0	0	0	98.5839	191	105	15.7	4.5	7.4	0	0	0	0
1808	Ctrl1808	34	1	20.5413	0	0	0	0	112.964	145	92	14.9	4.5	5.4	0	0	0	0
1809	Ctrl1809	35	1	20.4557	0	0	0	0	79.4368	169	131	16.1	4.5	4.1	0	0	0	0
1810	Ctrl1810	58	0	19.8119	0	0	0	0	74.1078	230	71	12.3	4.6	4.5	0	0	0	0
1811	Ctrl1811	37	0	19.7825	0	0	0	0	69.6715	214	53	11.3	4.7	6.1	0	0	0	0
1812	Ctrl1812	55	0	20.2559	1	0	0	0	75.246	216	57	13.5	4.5	4.7	0	0	0	0
1813	Ctrl1813	38	1	21.2931	0	1	0	0	82.6499	221	117	14.5	4.8	7.2	0	0	0	0
1814	Ctrl1814	38	0	19.0254	0	0	0	0	97.0714	212	60	12.2	4.5	3.7	0	0	0	0
1815	Ctrl1815	65	0	20.0816	0	0	0	0	72.99	212	68	12.8	4.5	4.3	0	0	0	0
1816	Ctrl1816	37	0	18.1771	0	0	0	0	104.007	216	72	11.9	4.4	2	0	0	0	0
1817	Ctrl1817	46	0	19.6371	1	0	0	0	90.0984	199	50	13.7	4.6	4.1	0	0	0	0
1818	Ctrl1818	31	0	19.1349	0	0	0	0	63.9206	166	41	10.3	4	4.2	0	0	0	0
1819	Ctrl1819	34	0	19.2922	0	0	0	0	91.1201	200	53	11.8	4.5	4.6	0	0	0	0
1820	Ctrl1820	45	0	19.6097	0	0	0	0	75.7518	184	47	13.3	4.5	4.1	0	0	0	0
1821	Ctrl1821	29	0	19.1215	0	0	0	0	81.8535	165	46	13.1	4.3	3.4	0	0	0	0
1822	Ctrl1822	41	1	21.0634	0	0	0	0	95.7218	213	183	14.2	4.7	5.8	0	0	0	0
1823	Ctrl1823	26	0	17.9673	0	0	0	0	93.2976	144	53	11.3	4.3	2.3	0	0	0	0
1824	Ctrl1824	57	1	20.4114	1	0	0	0	84.5135	181	184	14.8	4.7	3.8	0	0	0	0
1825	Ctrl1825	54	0	19.3394	0	0	0	0	74.3512	247	85	13.6	4.5	2.7	0	0	0	0
1826	Ctrl1826	35	0	18.9199	0	0	0	0	80.089	150	40	12.5	4.5	3.7	0	0	0	0
1827	Ctrl1827	27	0	18.4691	0	0	0	0	101.031	171	34	12.1	4.7	3.9	0	0	0	0
1828	Ctrl1828	31	0	18.1793	0	0	0	0	107.169	171	38	9.9	4.5	3.9	0	0	0	0
1829	Ctrl1829	37	0	18.6976	0	0	0	0	77.5546	141	46	12.8	4.8	3.7	0	0	0	0
1830	Ctrl1830	41	0	18.9819	0	0	0	0	83.3107	145	38	12.1	4	2.7	0	0	0	0
1831	Ctrl1831	41	0	19.1553	0	0	0	0	80.4667	200	31	12.5	4.7	4.5	0	0	0	0
1832	Ctrl1832	47	0	18.9926	0	0	0	0	83.0341	210	141	11.2	4.6	3.1	0	0	0	0
1833	Ctrl1833	26	0	18.1074	0	0	0	0	87.2214	234	26	12.4	4.6	3	0	0	0	0
1834	Ctrl1834	33	0	17.9925	0	0	0	0	103.132	191	42	10.5	4.7	3.6	0	0	0	0
1835	Ctrl1835	38	1	22.1905	0	0	0	0	73.0806	193	240	17.1	4.8	5.9	0	0	0	0
1836	Ctrl1836	61	0	19.4287	1	0	0	0	94.0553	265	51	12.7	4.4	3.3	0	0	0	0
1837	Ctrl1837	59	1	20.7858	0	0	0	0	78.9979	140	124	12.2	4	4.9	0	0	0	0
1838	Ctrl1838	34	0	20.0805	0	0	0	0	80.7581	190	61	12.7	4.4	5.2	0	0	0	0
1839	Ctrl1839	32	0	18.4693	0	0	0	0	101.979	139	85	12.3	4.7	3	0	0	0	0
1840	Ctrl1840	29	0	18.7534	0	0	0	0	95.3763	171	48	12.8	4.7	3.8	0	0	0	0
1841	Ctrl1841	57	0	20.0865	0	0	0	0	69.6281	217	97	12.5	4.3	3.9	0	0	0	0
1842	Ctrl1842	30	1	19.7672	0	0	0	0	80.0726	163	50	15.2	5.1	5.9	0	0	0	0
1843	Ctrl1843	24	0	19.0281	0	0	0	0	110.756	172	57	13.5	4.8	4.2	0	0	0	0
1844	Ctrl1844	43	1	24.5577	0	0	0	0	75.811	231	479	16.1	4.8	7.5	0	0	0	0
1845	Ctrl1845	62	0	19.8422	0	0	0	0	81.1153	187	66	12.6	4.5	4.1	0	0	0	0
1846	Ctrl1846	64	0	20.7734	0	1	0	0	60.4134	205	71	12.6	4.4	5.4	0	0	0	0
1847	Ctrl1847	40	1	21.1716	0	0	0	0	78.3748	231	133	15.2	4.3	5.2	0	0	0	0
1848	Ctrl1848	39	0	19.7664	0	0	0	0	100.335	203	95	13	4.4	3.9	0	0	0	0
1849	Ctrl1849	51	1	22.6519	0	0	0	0	74.0266	208	193	14.9	4	6.2	0	0	0	0
1850	Ctrl1850	30	1	20.6058	0	0	0	0	87.3139	218	183	15.4	5	5.4	0	0	0	0
1851	Ctrl1851	41	0	17.0704	0	0	0	0	112.798	195	50	7.4	4.6	3	0	0	0	0
1852	Ctrl1852	36	0	19.1447	0	0	0	0	93.0245	185	43	12.5	4.4	3.8	0	0	0	0
1853	Ctrl1853	19	1	18.8137	0	0	0	0	86.1532	141	61	15.5	4.9	3.8	0	0	0	0
1854	Ctrl1854	51	0	21.2341	0	0	1	0	81.1103	209	64	11.9	4.4	4.5	0	0	0	0
1855	Ctrl1855	48	0	19.0104	0	0	0	0	79.6257	171	48	13.2	4.9	3.9	0	0	0	0
1856	Ctrl1856	57	1	19.9422	0	0	0	0	71.7009	171	58	13.4	4.8	5.5	0	0	0	0
1857	Ctrl1857	46	1	20.3647	1	0	0	0	74.3577	177	77	14.1	4.8	6	0	0	0	0
1858	Ctrl1858	43	0	19.5007	0	0	0	0	75.4944	219	76	12.1	4.7	4.7	0	0	0	0
1859	Ctrl1859	66	0	20.2312	1	0	1	0	82.8477	198	50	12.4	4.9	3.3	0	0	0	0
1860	Ctrl1860	72	0	20.6765	1	0	0	0	64.0659	164	67	13.9	4.6	4.8	0	0	0	0
1861	Ctrl1861	68	0	21.3664	1	0	0	0	63.0927	235	120	15.4	4.9	5.4	0	0	0	0
1862	Ctrl1862	56	0	19.677	1	0	0	0	85.1527	192	47	14	4.5	3.5	0	0	0	0
1863	Ctrl1863	49	0	19.7937	0	0	0	0	75.1679	244	37	12.7	4.7	5.2	0	0	0	0
1864	Ctrl1864	21	1	20.2446	1	0	0	0	96.7254	190	74	15.2	5.3	7.2	0	0	0	0
1865	Ctrl1865	28	1	20.2899	0	0	0	0	84.6905	165	96	16.5	5.3	6.1	0	0	0	0
1866	Ctrl1866	24	0	16.2634	0	0	0	0	74.5283	263	72	7.8	5.5	3.7	0	0	0	0
1867	Ctrl1867	30	0	18.8054	0	0	0	0	105.992	146	50	13	4.6	3.5	0	0	0	0
1868	Ctrl1868	35	0	19.3366	0	0	0	0	93.7796	157	46	14.4	4.6	3.6	0	0	0	0
1869	Ctrl1869	34	0	19.3919	0	0	0	0	104.365	170	52	12.5	4.1	3.5	0	0	0	0
1870	Ctrl1870	55	0	19.7857	0	0	0	0	89.0683	224	66	13.1	4.3	3.5	0	0	0	0
1871	Ctrl1871	64	1	22.2704	0	1	0	0	65.1984	214	72	14.6	4.1	7	0	0	0	0
1872	Ctrl1872	54	0	20.0835	0	0	0	0	84.396	191	107	12.7	4.1	3.3	0	0	0	0
1873	Ctrl1873	44	0	20.349	0	0	0	1	57.8084	237	73	13.8	4.3	4.4	0	0	0	0
1874	Ctrl1874	30	1	19.6076	0	0	0	0	87.3139	143	56	14.4	4.9	5.5	0	0	0	0
1875	Ctrl1875	29	0	18.0606	0	0	0	0	102.854	197	41	12.2	4.8	3.2	0	0	0	0
1876	Ctrl1876	38	0	18.3326	1	0	0	0	85.1475	192	30	8.6	4.4	4.5	0	0	0	0
1877	Ctrl1877	23	1	20.8391	0	0	0	0	100.694	155	126	15.7	4.7	5.9	0	0	0	0
1878	Ctrl1878	31	0	19.9838	0	0	0	0	84.3032	203	111	11.4	3.8	3.8	0	0	0	0
1879	Ctrl1879	38	1	19.9225	0	0	0	0	74.8204	277	90	15.3	5.2	5.6	0	0	0	0
1880	Ctrl1880	63	0	19.6175	0	0	0	0	87.4335	180	64	13.1	4.4	3.2	0	0	0	0
1881	Ctrl1881	36	1	19.763	0	0	0	0	95.0224	170	26	14.6	4.4	4.7	0	0	0	0
1882	Ctrl1882	54	0	20.3184	1	0	0	0	76.9791	216	84	13	4.6	5	0	0	0	0
1883	Ctrl1883	35	1	20.8444	0	0	0	0	81.4367	179	93	17.6	4.9	5.4	0	0	0	0
1884	Ctrl1884	34	1	20.5558	0	0	0	0	78.1765	150	47	14.8	4.7	6.5	0	0	0	0
1885	Ctrl1885	34	0	18.3641	0	0	0	0	91.1201	235	28	13.1	4.9	3.5	0	0	0	0
1886	Ctrl1886	34	1	20.1767	0	0	0	0	99.4929	211	79	16.9	5.6	6.4	0	0	0	0
1887	Ctrl1887	41	1	21.2978	0	0	0	0	94.2882	192	106	14.8	4.5	6.4	0	0	0	0
1888	Ctrl1888	50	1	21.4613	0	0	0	0	90.4223	174	47	12.5	3.7	6.5	0	0	0	0
1889	Ctrl1889	35	1	23.3252	0	0	0	0	90.5003	123	437	16	5	6.6	0	0	0	0
1890	Ctrl1890	39	1	24.9848	1	0	0	0	79.9512	227	650	15.2	4.7	6.5	0	0	0	0
1891	Ctrl1891	64	0	18.7151	0	0	0	0	69.6218	240	57	14.1	5.3	3.2	0	0	0	0
1892	Ctrl1892	29	0	18.87	0	0	0	0	88.8745	188	120	12	4.6	3.3	0	0	0	0
1893	Ctrl1893	32	0	19.5201	0	0	0	0	104.047	216	60	13.1	4.5	4.3	0	0	0	0
1894	Ctrl1894	36	1	21.7885	0	0	0	0	89.7716	166	158	15.9	4.8	6.9	0	0	0	0
1895	Ctrl1895	35	1	20.5431	0	0	0	0	86.8844	189	64	15.7	4.5	5.3	0	0	0	0
1896	Ctrl1896	36	0	20.0739	0	1	0	0	88.0312	165	147	14.5	4.7	3.8	0	0	0	0
1897	Ctrl1897	44	0	19.3353	0	0	0	0	98.9618	202	104	13.1	4.7	3.5	0	0	0	0
1898	Ctrl1898	53	0	19.4914	0	0	0	0	88.2312	246	89	12.6	4.9	4.4	0	0	0	0
1899	Ctrl1899	65	1	23.9879	1	0	0	0	74.7335	157	447	15.3	4.8	6.6	0	0	0	0
1900	Ctrl1900	62	0	20.1895	0	0	0	1	59.2134	247	140	12.9	4.7	4.1	0	0	0	0
1901	Ctrl1901	37	1	21.6941	0	0	0	0	72.7944	205	85	17.5	4.9	7	0	0	0	0
1902	Ctrl1902	31	0	19.0486	0	0	0	0	102.913	172	60	13.6	4.4	3	0	0	0	0
1903	Ctrl1903	35	1	19.7557	0	0	0	0	90.5003	199	79	14.3	5	5.6	0	0	0	0
1904	Ctrl1904	35	0	19.6326	0	0	0	0	85.6683	187	67	13	4.6	4.6	0	0	0	0
1905	Ctrl1905	41	1	21.0859	0	0	0	0	88.943	157	94	15.7	4.5	5.7	0	0	0	0
1906	Ctrl1906	34	0	18.3674	0	0	0	0	83.4804	153	53	11.2	4.6	3.5	0	0	0	0
1907	Ctrl1907	38	0	20.0102	0	0	0	0	78.2208	202	49	13	4.6	5.4	0	0	0	0
1908	Ctrl1908	40	0	19.1029	0	0	0	0	74.637	162	56	12.7	4.3	3.1	0	0	0	0
1909	Ctrl1909	24	1	19.4369	0	0	0	0	109.953	170	60	15.5	4.7	4.3	0	0	0	0
1910	Ctrl1910	74	0	20.5992	0	0	0	0	72.8919	179	87	14.2	4.3	3.5	0	0	0	0
1911	Ctrl1911	20	1	19.5582	0	0	0	0	89.9544	141	45	14.4	5	6.1	0	0	0	0
1912	Ctrl1912	33	0	19.0211	0	0	0	0	88.6658	199	74	12.1	4.4	3.5	0	0	0	0
1913	Ctrl1913	39	0	18.8261	0	0	0	0	71.7611	180	40	12.7	4.5	3.3	0	0	0	0
1914	Ctrl1914	35	1	21.8951	0	0	0	0	81.4367	229	89	16.7	4.6	7.1	0	0	0	0
1915	Ctrl1915	35	0	18.5085	0	0	0	0	92.0421	206	44	12.9	4.8	3.4	0	0	0	0
1916	Ctrl1916	48	0	20.8974	0	0	0	0	96.5211	212	254	13.2	4.6	4	0	0	0	0
1917	Ctrl1917	35	0	19.288	0	0	0	0	71.8388	181	53	13	4.4	3.7	0	0	0	0
1918	Ctrl1918	26	0	19.7735	0	0	0	0	91.7039	219	104	12.9	4.5	4.5	0	0	0	0
1919	Ctrl1919	38	0	19.3088	0	0	0	0	88.2573	191	74	13.4	4.5	3.4	0	0	0	0
1920	Ctrl1920	58	0	21.1989	0	0	0	0	79.6215	270	99	14.3	4.7	5.8	0	0	0	0
1921	Ctrl1921	60	1	22.9333	0	1	1	0	73.4515	216	140	16.3	4.5	4.9	0	0	0	0
1922	Ctrl1922	30	0	19.8401	0	0	0	0	99.9046	240	81	12.3	4.2	4.4	0	0	0	0
1923	Ctrl1923	34	1	21.6484	0	0	0	0	105.82	138	120	16.2	4.7	6.8	0	0	0	0
1924	Ctrl1924	29	0	19.681	0	0	0	0	98.9801	176	50	12.6	4.6	5.3	0	0	0	0
1925	Ctrl1925	27	0	19.1579	0	0	0	0	107.075	143	44	13.7	4.5	3.7	0	0	0	0
1926	Ctrl1926	64	0	20.1691	0	0	0	0	80.3795	219	119	12.9	4.5	3.8	0	0	0	0
1927	Ctrl1927	33	1	21.7665	0	0	0	0	77.912	203	128	15.9	4.7	7.1	0	0	0	0
1928	Ctrl1928	37	0	18.6494	0	0	0	0	84.3128	147	33	13.4	4.6	3	0	0	0	0
1929	Ctrl1929	34	0	18.9299	0	0	0	0	98.2639	190	30	12.7	4.6	4	0	0	0	0
1930	Ctrl1930	38	1	19.9433	0	0	0	0	86.0045	219	129	14.9	5	4.9	0	0	0	0
1931	Ctrl1931	60	0	20.1603	0	0	0	0	66.4379	211	91	12.9	4.3	3.8	0	0	0	0
1932	Ctrl1932	34	0	18.9858	0	0	0	0	79.4597	177	29	12.4	4.7	4.5	0	0	0	0
1933	Ctrl1933	32	1	20.7593	1	0	0	0	114.947	220	90	16.1	5	6.4	0	0	0	0
1934	Ctrl1934	29	0	20.0098	0	0	0	0	95.3763	172	77	13	4.8	5.8	0	0	0	0
1935	Ctrl1935	32	1	20.1379	0	0	0	0	87.9736	171	122	16.5	5.7	6.3	0	0	0	0
1936	Ctrl1936	28	0	18.7903	0	0	0	0	115.088	160	44	12.7	4.7	4	0	0	0	0
1937	Ctrl1937	27	1	19.8066	0	0	0	0	103.201	143	78	15	4.7	4.9	0	0	0	0
1938	Ctrl1938	56	0	19.8293	0	0	0	0	71.1435	196	69	13.1	4.6	4.2	0	0	0	0
1939	Ctrl1939	21	0	19.2752	0	0	0	0	77.44	183	97	13	4.8	4.5	0	0	0	0
1940	Ctrl1940	56	0	22.2793	0	0	0	0	78.9621	233	79	12.7	3.8	6.8	0	0	0	0
1941	Ctrl1941	36	0	19.3382	0	0	0	0	88.0312	177	101	12.6	4.5	3.6	0	0	0	0
1942	Ctrl1942	34	1	22.5919	0	0	0	0	70.5127	169	243	17.3	4.8	6.6	0	0	0	0
1943	Ctrl1943	83	0	20.916	0	0	0	1	41.2353	161	150	12.6	4.2	3.6	0	0	0	0
1944	Ctrl1944	61	0	22.1163	0	0	1	0	96.1572	231	100	13.5	4.2	4	0	0	0	0
1945	Ctrl1945	35	1	28.15	0	0	0	0	83.5353	300	629	16.4	4.4	11.2	0	0	0	0
1946	Ctrl1946	61	1	22.1592	0	0	1	0	104.259	200	59	14.6	4.2	4.7	0	0	0	0
1947	Ctrl1947	36	1	19.7869	1	0	0	0	85.0494	236	71	14.9	5.3	6.1	0	0	0	0
1948	Ctrl1948	59	0	20.4837	0	0	0	0	89.0951	300	93	13.1	4.7	5.2	0	0	0	0
1949	Ctrl1949	36	1	21.7076	0	0	0	0	65.76	184	107	16	5	7.8	0	0	0	0
1950	Ctrl1950	62	0	21.7177	1	0	1	0	75.3146	206	73	13.3	4.2	3.7	0	0	0	0
1951	Ctrl1951	56	0	20.3158	0	0	0	0	88.6089	202	80	13.8	4.4	4.1	0	0	0	0
1952	Ctrl1952	32	0	20.0816	0	0	0	0	68.6221	187	64	13.4	4.2	4.4	0	0	0	0
1953	Ctrl1953	61	0	19.2673	1	0	0	0	94.0553	167	46	11.7	4.4	3.6	0	0	0	0
1954	Ctrl1954	28	1	19.9763	0	0	0	0	113.685	196	94	15.5	5	5.4	0	0	0	0
1955	Ctrl1955	74	0	21.5771	0	0	0	0	72.8919	204	98	15.1	4.2	4.4	0	0	0	0
1956	Ctrl1956	74	1	20.762	0	0	0	0	75.0778	222	110	16.4	4.5	3.5	0	0	0	0
1957	Ctrl1957	36	0	19.6601	0	0	0	0	80.7619	172	49	13.3	4	3.3	0	0	0	0
1958	Ctrl1958	25	0	19.7848	0	0	0	0	99.5268	221	66	15.6	4.8	4.3	0	0	0	0
1959	Ctrl1959	26	0	19.858	0	0	0	0	93.2976	208	95	13.4	4.5	4.5	0	0	0	0
1960	Ctrl1960	27	1	21.157	0	0	0	0	101.716	180	180	17.2	5.1	5.8	0	0	0	0
1961	Ctrl1961	27	0	19.3063	0	0	0	0	101.031	212	66	13.3	4.5	3.9	0	0	0	0
1962	Ctrl1962	36	0	19.1946	0	0	0	0	89.6375	164	28	13.2	4.7	4.4	0	0	0	0
1963	Ctrl1963	40	0	18.7571	0	0	0	0	82.4473	223	50	12.3	4.4	3	0	0	0	0
1964	Ctrl1964	31	0	18.7901	0	0	0	0	81.5944	156	62	13.1	4.8	3.7	0	0	0	0
1965	Ctrl1965	26	1	20.7353	0	0	0	0	122.005	216	185	16.3	4.8	4.8	0	0	0	0
1966	Ctrl1966	34	1	18.7432	0	0	0	0	114.896	170	83	15.2	5.3	4	0	0	0	0
1967	Ctrl1967	51	0	19.0653	0	0	0	0	103.537	196	26	12.1	4.4	3.6	0	0	0	0
1968	Ctrl1968	46	0	19.4846	0	0	0	0	85.0986	158	83	12.4	4.6	4.1	0	0	0	0
1969	Ctrl1969	38	0	19.2578	0	0	0	0	82.2408	193	50	13.4	4.8	4.3	0	0	0	0
1970	Ctrl1970	36	0	20.0565	0	0	0	0	96.6651	166	41	13.5	4	4	0	0	0	0
1971	Ctrl1971	65	1	22.0042	0	0	0	0	75.769	173	88	14.4	4.1	6.4	0	0	0	0
1972	Ctrl1972	75	1	22.6487	0	0	1	0	67.1235	182	114	15.9	5	5.6	0	0	0	0
1973	Ctrl1973	82	0	21.8266	1	1	0	0	65.9509	199	94	14.6	4.2	4.9	0	0	0	0
1974	Ctrl1974	58	1	23.8857	0	0	0	0	63.2548	288	378	15.7	4.5	6.6	0	0	0	0
1975	Ctrl1975	72	0	19.9427	0	0	0	0	69.6487	193	70	12.5	4.3	3.5	0	0	0	0
1976	Ctrl1976	67	1	20.3193	1	1	0	0	74.0863	220	94	13.7	4	3.4	0	0	0	0
1977	Ctrl1977	71	0	20.3714	1	0	0	0	63.3044	207	114	13.6	4.4	3.4	0	0	0	0
1978	Ctrl1978	75	1	20.7336	1	0	0	0	80.4892	209	141	15.2	4.3	3.2	0	0	0	0
1979	Ctrl1979	46	0	20.4798	0	0	0	0	65.4512	199	103	15.4	5.1	5.2	0	0	0	0
1980	Ctrl1980	68	0	20.3094	1	0	0	0	66.1897	179	70	13.4	4.6	4.5	0	0	0	0
1981	Ctrl1981	65	1	23.036	0	0	0	0	85.1567	202	279	14.8	4.6	6.8	0	0	0	0
1982	Ctrl1982	72	0	20.8802	0	0	0	0	70.8786	213	137	13.4	4.1	3.4	0	0	0	0
1983	Ctrl1983	69	1	20.3633	0	0	0	0	83.7096	237	54	15.1	4.4	4.1	0	0	0	0
1984	Ctrl1984	65	0	19.9355	1	0	0	0	64.9291	284	80	14.1	4.8	3.9	0	0	0	0
1985	Ctrl1985	40	1	19.5932	0	0	0	1	58.8766	166	77	15	5.3	5.5	0	0	0	0
1986	Ctrl1986	65	0	20.4115	1	0	0	0	88.4774	273	110	12.7	5.1	5.8	0	0	0	0
1987	Ctrl1987	67	1	21.8474	1	0	0	1	58.6804	239	87	14.4	4.2	6.3	0	0	0	0
1988	Ctrl1988	62	1	22.6011	1	0	1	0	95.0732	207	92	14.9	4.9	6.5	0	0	0	0
1989	Ctrl1989	67	0	20.2688	0	0	1	0	65.403	165	45	8.6	4.6	4.7	0	0	0	0
1990	Ctrl1990	70	0	21.778	1	1	0	0	64.586	255	102	14.2	4.5	6	0	0	0	0
1991	Ctrl1991	57	0	20.1827	0	0	0	0	71.9752	187	42	12.3	4.1	4.4	0	0	0	0
1992	Ctrl1992	78	0	20.4125	0	0	0	0	74.5118	197	85	11.1	4	4	0	0	0	0
1993	Ctrl1993	48	1	21.7354	0	0	0	0	65.2956	216	60	15	4.1	6.5	0	0	0	0
1994	Ctrl1994	56	1	19.6024	0	0	0	0	62.8546	174	40	15.8	4.5	3.2	0	0	0	0
1995	Ctrl1995	52	1	21.1596	0	0	0	0	60.4317	163	63	15.4	4.1	5.1	0	0	0	0
1996	Ctrl1996	78	1	22.5019	1	1	0	0	82.0792	179	109	12.7	4.1	7.5	0	0	0	0
1997	Ctrl1997	73	0	22.8044	1	0	1	1	48.1292	257	59	13.2	4.5	6.2	0	0	0	0
1998	Ctrl1998	65	0	19.1261	1	0	0	0	98.8246	284	100	13.3	4.7	2.4	0	0	0	0
1999	Ctrl1999	45	0	20.0632	0	0	0	0	98.3256	208	89	12.2	4.3	4.5	0	0	0	0
[truncated: 1,685 more rows]
